# Supplementary material for: Comparison of bias and resolvability in single-cell and single-transcript methods
Source: Commun Biol. 2021 Jun 2;4:659. doi: 10.1038/s42003-021-02138-6 (PMC8172639; doi:10.1038/s42003-021-02138-6)
Supplement: Supplementary file 4 — Supplementary Data 1 [file 42003_2021_2138_MOESM4_ESM.xlsx]

## Sheet: Source Data Index
Document	Figure	Sub-figure	Brief Description	Source Data (name of tab in this document, or link to raw data files)
Main	1	a	Single-cell distributions	https://data.nist.gov/od/id/mds2-2300
		a	ROC	https://data.nist.gov/od/id/mds2-2300
		a	AUC	AUC values
		b	AUC	AUC values
	2		Hill parameters A, K, n, and offset	Hill Parameter Fits
	3	a	Schematic	n/a
		b	AUC comparison	AUC values
	4	a	Schematic	n/a
		b	AUC comparison	AUC values
	5	a	Schematic	n/a
		b	AUC comparison	AUC values
	6	a	Schematic	n/a
		b	AUC comparison	AUC values
		c	Schematic	n/a
		d	Densities	https://data.nist.gov/od/id/mds2-2300
		d	Results of negative binomial fits	Burst estimates ("P" and "size" columns)
		e	Burst frequency	Burst estimates ("BurstFreq" column)
		f	Burst size	Burst estimates ("BurstSize" column)
		g	Burst size (w/ hybridization efficiency)	Burst estimates ("BurstSize" column)
Supplemental	1		Schematic	n/a
	2		Schematic	n/a
	3		Cytometry gating example	Available upon reasonable request.
	4		Microscopy images	Available upon reasonable request.
	5	a	Microscopy images	Available upon reasonable request.
		b	Spot brightness distributions	Available upon reasonable request.
		b	Spot brightness fits to 2 lognormals	Available upon reasonable request.
		c	Estimated RNA counts/cell	https://data.nist.gov/od/id/mds2-2300
		c	Results of negative binomial fits	Burst estimates ("P" and "size" columns)
	6		Single-cell distributions	https://data.nist.gov/od/id/mds2-2300
	7		Average AUC	AUC values
	8		Hill fits (raw)	Medians and Residuals
	9		Residual error of Hill fits (raw)	Medians and Residuals
	10		Hill fits (RPU)	Medians and Residuals
	11		Residual error of Hill fits (RPU)	Medians and Residuals
	12		Hill parameters (A)	Hill Parameter Fits
	13		Hill parameters (K_1/2)	Hill Parameter Fits
	14		Hill parameters (n)	Hill Parameter Fits
	15		Hill parameters (offset)	Hill Parameter Fits
	16		Hill parmeter rankings	Hill Parameter Rank
	17		AUC comparison	AUC values
	18		AUC comparison	AUC values
	19		AUC comparison	AUC values
	20		Hybridization efficiency	Hybridization Efficiency
	21		Burst frequency	Burst estimates ("BurstFreq" column)
	22		Burst size	Burst estimates ("BurstSize" column)

## Sheet: AUC values
Method	Rep	Conc_1	Conc_2	AUC	fitted	label	tag	instrument	measurand	dotted	Method2
Flow Kan	1	0	5	0.591767	FALSE	0 5 1	Kan	Flow	Protein	FALSE	Kn Flow Protein
Flow Kan	1	5	10	0.56351	FALSE	5 10 1	Kan	Flow	Protein	FALSE	Kn Flow Protein
Flow Kan	1	10	20	0.830087	FALSE	10 20 1	Kan	Flow	Protein	FALSE	Kn Flow Protein
Flow Kan	1	20	40	0.905014	FALSE	20 40 1	Kan	Flow	Protein	FALSE	Kn Flow Protein
Flow Kan	1	40	100	0.97682	FALSE	40 100 1	Kan	Flow	Protein	FALSE	Kn Flow Protein
Flow Kan	1	100	400	0.934739	FALSE	100 400 1	Kan	Flow	Protein	FALSE	Kn Flow Protein
Flow Kan	1	400	1000	0.611523	FALSE	400 1000 1	Kan	Flow	Protein	FALSE	Kn Flow Protein
Flow Kan	2	0	5	0.5719	FALSE	0 5 2	Kan	Flow	Protein	FALSE	Kn Flow Protein
Flow Kan	2	5	10	0.616037	FALSE	5 10 2	Kan	Flow	Protein	FALSE	Kn Flow Protein
Flow Kan	2	10	20	0.773119	FALSE	10 20 2	Kan	Flow	Protein	FALSE	Kn Flow Protein
Flow Kan	2	20	40	0.887867	FALSE	20 40 2	Kan	Flow	Protein	FALSE	Kn Flow Protein
Flow Kan	2	40	100	0.979553	FALSE	40 100 2	Kan	Flow	Protein	FALSE	Kn Flow Protein
Flow Kan	2	100	400	0.950139	FALSE	100 400 2	Kan	Flow	Protein	FALSE	Kn Flow Protein
Flow Kan	2	400	1000	0.601909	FALSE	400 1000 2	Kan	Flow	Protein	FALSE	Kn Flow Protein
Flow Kan	3	0	5	0.544484	FALSE	0 5 3	Kan	Flow	Protein	FALSE	Kn Flow Protein
Flow Kan	3	5	10	0.570864	FALSE	5 10 3	Kan	Flow	Protein	FALSE	Kn Flow Protein
Flow Kan	3	10	20	0.687924	FALSE	10 20 3	Kan	Flow	Protein	FALSE	Kn Flow Protein
Flow Kan	3	20	40	0.855684	FALSE	20 40 3	Kan	Flow	Protein	FALSE	Kn Flow Protein
Flow Kan	3	40	100	0.978174	FALSE	40 100 3	Kan	Flow	Protein	FALSE	Kn Flow Protein
Flow Kan	3	100	400	0.968468	FALSE	100 400 3	Kan	Flow	Protein	FALSE	Kn Flow Protein
Flow Kan	3	400	1000	0.612433	FALSE	400 1000 3	Kan	Flow	Protein	FALSE	Kn Flow Protein
Flow Chl	1	0	5	0.600406	FALSE	0 5 1	Chl	Flow	Protein	FALSE	Cm Flow Protein
Flow Chl	1	5	10	0.574766	FALSE	5 10 1	Chl	Flow	Protein	FALSE	Cm Flow Protein
Flow Chl	1	10	20	0.854329	FALSE	10 20 1	Chl	Flow	Protein	FALSE	Cm Flow Protein
Flow Chl	1	20	40	0.917092	FALSE	20 40 1	Chl	Flow	Protein	FALSE	Cm Flow Protein
Flow Chl	1	40	100	0.978971	FALSE	40 100 1	Chl	Flow	Protein	FALSE	Cm Flow Protein
Flow Chl	1	100	400	0.938165	FALSE	100 400 1	Chl	Flow	Protein	FALSE	Cm Flow Protein
Flow Chl	1	400	1000	0.598734	FALSE	400 1000 1	Chl	Flow	Protein	FALSE	Cm Flow Protein
Flow Chl	2	0	5	0.57903	FALSE	0 5 2	Chl	Flow	Protein	FALSE	Cm Flow Protein
Flow Chl	2	5	10	0.632357	FALSE	5 10 2	Chl	Flow	Protein	FALSE	Cm Flow Protein
Flow Chl	2	10	20	0.794966	FALSE	10 20 2	Chl	Flow	Protein	FALSE	Cm Flow Protein
Flow Chl	2	20	40	0.902867	FALSE	20 40 2	Chl	Flow	Protein	FALSE	Cm Flow Protein
Flow Chl	2	40	100	0.98126	FALSE	40 100 2	Chl	Flow	Protein	FALSE	Cm Flow Protein
Flow Chl	2	100	400	0.955645	FALSE	100 400 2	Chl	Flow	Protein	FALSE	Cm Flow Protein
Flow Chl	2	400	1000	0.591242	FALSE	400 1000 2	Chl	Flow	Protein	FALSE	Cm Flow Protein
Flow Chl	3	0	5	0.554777	FALSE	0 5 3	Chl	Flow	Protein	FALSE	Cm Flow Protein
Flow Chl	3	5	10	0.593435	FALSE	5 10 3	Chl	Flow	Protein	FALSE	Cm Flow Protein
Flow Chl	3	10	20	0.726065	FALSE	10 20 3	Chl	Flow	Protein	FALSE	Cm Flow Protein
Flow Chl	3	20	40	0.890321	FALSE	20 40 3	Chl	Flow	Protein	FALSE	Cm Flow Protein
Flow Chl	3	40	100	0.979553	FALSE	40 100 3	Chl	Flow	Protein	FALSE	Cm Flow Protein
Flow Chl	3	100	400	0.971762	FALSE	100 400 3	Chl	Flow	Protein	FALSE	Cm Flow Protein
Flow Chl	3	400	1000	0.610788	FALSE	400 1000 3	Chl	Flow	Protein	FALSE	Cm Flow Protein
Flow FISH Protein	1	0	5	0.501634	FALSE	0 5 1	FISH	Flow	Protein	FALSE	FISH Flow Protein
Flow FISH Protein	1	5	10	0.497857	FALSE	5 10 1	FISH	Flow	Protein	FALSE	FISH Flow Protein
Flow FISH Protein	1	10	20	0.508775	FALSE	10 20 1	FISH	Flow	Protein	FALSE	FISH Flow Protein
Flow FISH Protein	1	20	40	0.522323	FALSE	20 40 1	FISH	Flow	Protein	FALSE	FISH Flow Protein
Flow FISH Protein	1	40	100	0.590242	FALSE	40 100 1	FISH	Flow	Protein	FALSE	FISH Flow Protein
Flow FISH Protein	1	100	400	0.636863	FALSE	100 400 1	FISH	Flow	Protein	FALSE	FISH Flow Protein
Flow FISH Protein	1	400	1000	0.508012	FALSE	400 1000 1	FISH	Flow	Protein	FALSE	FISH Flow Protein
Flow FISH Protein	2	0	5	0.496917	FALSE	0 5 2	FISH	Flow	Protein	FALSE	FISH Flow Protein
Flow FISH Protein	2	5	10	0.505659	FALSE	5 10 2	FISH	Flow	Protein	FALSE	FISH Flow Protein
Flow FISH Protein	2	10	20	0.505663	FALSE	10 20 2	FISH	Flow	Protein	FALSE	FISH Flow Protein
Flow FISH Protein	2	20	40	0.524507	FALSE	20 40 2	FISH	Flow	Protein	FALSE	FISH Flow Protein
Flow FISH Protein	2	40	100	0.595	FALSE	40 100 2	FISH	Flow	Protein	FALSE	FISH Flow Protein
Flow FISH Protein	2	100	400	0.69086	FALSE	100 400 2	FISH	Flow	Protein	FALSE	FISH Flow Protein
Flow FISH Protein	2	400	1000	0.513869	FALSE	400 1000 2	FISH	Flow	Protein	FALSE	FISH Flow Protein
Flow FISH Protein	3	0	5	0.497252	FALSE	0 5 3	FISH	Flow	Protein	FALSE	FISH Flow Protein
Flow FISH Protein	3	5	10	0.503807	FALSE	5 10 3	FISH	Flow	Protein	FALSE	FISH Flow Protein
Flow FISH Protein	3	10	20	0.506204	FALSE	10 20 3	FISH	Flow	Protein	FALSE	FISH Flow Protein
Flow FISH Protein	3	20	40	0.515311	FALSE	20 40 3	FISH	Flow	Protein	FALSE	FISH Flow Protein
Flow FISH Protein	3	40	100	0.59181	FALSE	40 100 3	FISH	Flow	Protein	FALSE	FISH Flow Protein
Flow FISH Protein	3	100	400	0.678272	FALSE	100 400 3	FISH	Flow	Protein	FALSE	FISH Flow Protein
Flow FISH Protein	3	400	1000	0.548074	FALSE	400 1000 3	FISH	Flow	Protein	FALSE	FISH Flow Protein
Flow HCR Protein	1	0	5	0.517555	FALSE	0 5 1	HCR	Flow	Protein	FALSE	HCR Flow Protein
Flow HCR Protein	1	5	10	0.508226	FALSE	5 10 1	HCR	Flow	Protein	FALSE	HCR Flow Protein
Flow HCR Protein	1	10	20	0.570157	FALSE	10 20 1	HCR	Flow	Protein	FALSE	HCR Flow Protein
Flow HCR Protein	1	20	40	0.651875	FALSE	20 40 1	HCR	Flow	Protein	FALSE	HCR Flow Protein
Flow HCR Protein	1	40	100	0.896949	FALSE	40 100 1	HCR	Flow	Protein	FALSE	HCR Flow Protein
Flow HCR Protein	1	100	400	0.842936	FALSE	100 400 1	HCR	Flow	Protein	FALSE	HCR Flow Protein
Flow HCR Protein	1	400	1000	0.622619	FALSE	400 1000 1	HCR	Flow	Protein	FALSE	HCR Flow Protein
Flow HCR Protein	2	0	5	0.506988	FALSE	0 5 2	HCR	Flow	Protein	FALSE	HCR Flow Protein
Flow HCR Protein	2	5	10	0.528673	FALSE	5 10 2	HCR	Flow	Protein	FALSE	HCR Flow Protein
Flow HCR Protein	2	10	20	0.556736	FALSE	10 20 2	HCR	Flow	Protein	FALSE	HCR Flow Protein
Flow HCR Protein	2	20	40	0.649415	FALSE	20 40 2	HCR	Flow	Protein	FALSE	HCR Flow Protein
Flow HCR Protein	2	40	100	0.878028	FALSE	40 100 2	HCR	Flow	Protein	FALSE	HCR Flow Protein
Flow HCR Protein	2	100	400	0.913167	FALSE	100 400 2	HCR	Flow	Protein	FALSE	HCR Flow Protein
Flow HCR Protein	2	400	1000	0.529002	FALSE	400 1000 2	HCR	Flow	Protein	FALSE	HCR Flow Protein
Flow HCR Protein	3	0	5	0.509997	FALSE	0 5 3	HCR	Flow	Protein	FALSE	HCR Flow Protein
Flow HCR Protein	3	5	10	0.515649	FALSE	5 10 3	HCR	Flow	Protein	FALSE	HCR Flow Protein
Flow HCR Protein	3	10	20	0.543919	FALSE	10 20 3	HCR	Flow	Protein	FALSE	HCR Flow Protein
Flow HCR Protein	3	20	40	0.625217	FALSE	20 40 3	HCR	Flow	Protein	FALSE	HCR Flow Protein
Flow HCR Protein	3	40	100	0.888982	FALSE	40 100 3	HCR	Flow	Protein	FALSE	HCR Flow Protein
Flow HCR Protein	3	100	400	0.922258	FALSE	100 400 3	HCR	Flow	Protein	FALSE	HCR Flow Protein
Flow HCR Protein	3	400	1000	0.62915	FALSE	400 1000 3	HCR	Flow	Protein	FALSE	HCR Flow Protein
Flow FISH mRNA	1	0	5	0.517853	FALSE	0 5 1	FISH	Flow	mRNA	FALSE	FISH Flow RNA
Flow FISH mRNA	1	5	10	0.510521	FALSE	5 10 1	FISH	Flow	mRNA	FALSE	FISH Flow RNA
Flow FISH mRNA	1	10	20	0.548826	FALSE	10 20 1	FISH	Flow	mRNA	FALSE	FISH Flow RNA
Flow FISH mRNA	1	20	40	0.576988	FALSE	20 40 1	FISH	Flow	mRNA	FALSE	FISH Flow RNA
Flow FISH mRNA	1	40	100	0.631055	FALSE	40 100 1	FISH	Flow	mRNA	FALSE	FISH Flow RNA
Flow FISH mRNA	1	100	400	0.561848	FALSE	100 400 1	FISH	Flow	mRNA	FALSE	FISH Flow RNA
Flow FISH mRNA	1	400	1000	0.497114	FALSE	400 1000 1	FISH	Flow	mRNA	FALSE	FISH Flow RNA
Flow FISH mRNA	2	0	5	0.505428	FALSE	0 5 2	FISH	Flow	mRNA	FALSE	FISH Flow RNA
Flow FISH mRNA	2	5	10	0.504674	FALSE	5 10 2	FISH	Flow	mRNA	FALSE	FISH Flow RNA
Flow FISH mRNA	2	10	20	0.524473	FALSE	10 20 2	FISH	Flow	mRNA	FALSE	FISH Flow RNA
Flow FISH mRNA	2	20	40	0.529299	FALSE	20 40 2	FISH	Flow	mRNA	FALSE	FISH Flow RNA
Flow FISH mRNA	2	40	100	0.594705	FALSE	40 100 2	FISH	Flow	mRNA	FALSE	FISH Flow RNA
Flow FISH mRNA	2	100	400	0.630074	FALSE	100 400 2	FISH	Flow	mRNA	FALSE	FISH Flow RNA
Flow FISH mRNA	2	400	1000	0.545782	FALSE	400 1000 2	FISH	Flow	mRNA	FALSE	FISH Flow RNA
Flow FISH mRNA	3	0	5	0.50304	FALSE	0 5 3	FISH	Flow	mRNA	FALSE	FISH Flow RNA
Flow FISH mRNA	3	5	10	0.508554	FALSE	5 10 3	FISH	Flow	mRNA	FALSE	FISH Flow RNA
Flow FISH mRNA	3	10	20	0.51418	FALSE	10 20 3	FISH	Flow	mRNA	FALSE	FISH Flow RNA
Flow FISH mRNA	3	20	40	0.536304	FALSE	20 40 3	FISH	Flow	mRNA	FALSE	FISH Flow RNA
Flow FISH mRNA	3	40	100	0.62075	FALSE	40 100 3	FISH	Flow	mRNA	FALSE	FISH Flow RNA
Flow FISH mRNA	3	100	400	0.62517	FALSE	100 400 3	FISH	Flow	mRNA	FALSE	FISH Flow RNA
Flow FISH mRNA	3	400	1000	0.554262	FALSE	400 1000 3	FISH	Flow	mRNA	FALSE	FISH Flow RNA
Microscopy FISH Protein	1	0	5	0.525232	FALSE	0 5 1	FISH	Microscopy	Protein	FALSE	FISH Microscopy Protein
Microscopy FISH Protein	1	5	10	0.426279	FALSE	5 10 1	FISH	Microscopy	Protein	FALSE	FISH Microscopy Protein
Microscopy FISH Protein	1	10	20	0.525795	FALSE	10 20 1	FISH	Microscopy	Protein	FALSE	FISH Microscopy Protein
Microscopy FISH Protein	1	20	40	0.534786	FALSE	20 40 1	FISH	Microscopy	Protein	FALSE	FISH Microscopy Protein
Microscopy FISH Protein	1	40	100	0.547463	FALSE	40 100 1	FISH	Microscopy	Protein	FALSE	FISH Microscopy Protein
Microscopy FISH Protein	1	100	400	0.684341	FALSE	100 400 1	FISH	Microscopy	Protein	FALSE	FISH Microscopy Protein
Microscopy FISH Protein	1	400	1000	0.515379	FALSE	400 1000 1	FISH	Microscopy	Protein	FALSE	FISH Microscopy Protein
Microscopy FISH Protein	2	0	5	0.454304	FALSE	0 5 2	FISH	Microscopy	Protein	FALSE	FISH Microscopy Protein
Microscopy FISH Protein	2	5	10	0.570354	FALSE	5 10 2	FISH	Microscopy	Protein	FALSE	FISH Microscopy Protein
Microscopy FISH Protein	2	10	20	0.475413	FALSE	10 20 2	FISH	Microscopy	Protein	FALSE	FISH Microscopy Protein
Microscopy FISH Protein	2	20	40	0.508378	FALSE	20 40 2	FISH	Microscopy	Protein	FALSE	FISH Microscopy Protein
Microscopy FISH Protein	2	40	100	0.771708	FALSE	40 100 2	FISH	Microscopy	Protein	FALSE	FISH Microscopy Protein
Microscopy FISH Protein	2	100	400	0.691002	FALSE	100 400 2	FISH	Microscopy	Protein	FALSE	FISH Microscopy Protein
Microscopy FISH Protein	2	400	1000	0.484533	FALSE	400 1000 2	FISH	Microscopy	Protein	FALSE	FISH Microscopy Protein
Microscopy FISH Protein	3	0	5	0.61201	FALSE	0 5 3	FISH	Microscopy	Protein	FALSE	FISH Microscopy Protein
Microscopy FISH Protein	3	5	10	0.391774	FALSE	5 10 3	FISH	Microscopy	Protein	FALSE	FISH Microscopy Protein
Microscopy FISH Protein	3	10	20	0.513589	FALSE	10 20 3	FISH	Microscopy	Protein	FALSE	FISH Microscopy Protein
Microscopy FISH Protein	3	20	40	0.546296	FALSE	20 40 3	FISH	Microscopy	Protein	FALSE	FISH Microscopy Protein
Microscopy FISH Protein	3	40	100	0.614425	FALSE	40 100 3	FISH	Microscopy	Protein	FALSE	FISH Microscopy Protein
Microscopy FISH Protein	3	100	400	0.796432	FALSE	100 400 3	FISH	Microscopy	Protein	FALSE	FISH Microscopy Protein
Microscopy FISH Protein	3	400	1000	0.559195	FALSE	400 1000 3	FISH	Microscopy	Protein	FALSE	FISH Microscopy Protein
Microscopy FISH TAMRA	1	0	5	0.661165	FALSE	0 5 1	FISH	Microscopy	mRNA	FALSE	FISH Microscopy RNA
Microscopy FISH TAMRA	1	5	10	0.513727	FALSE	5 10 1	FISH	Microscopy	mRNA	FALSE	FISH Microscopy RNA
Microscopy FISH TAMRA	1	10	20	0.760321	FALSE	10 20 1	FISH	Microscopy	mRNA	FALSE	FISH Microscopy RNA
Microscopy FISH TAMRA	1	20	40	0.703749	FALSE	20 40 1	FISH	Microscopy	mRNA	FALSE	FISH Microscopy RNA
Microscopy FISH TAMRA	1	40	100	0.840646	FALSE	40 100 1	FISH	Microscopy	mRNA	FALSE	FISH Microscopy RNA
Microscopy FISH TAMRA	1	100	400	0.687227	FALSE	100 400 1	FISH	Microscopy	mRNA	FALSE	FISH Microscopy RNA
Microscopy FISH TAMRA	1	400	1000	0.508423	FALSE	400 1000 1	FISH	Microscopy	mRNA	FALSE	FISH Microscopy RNA
Microscopy FISH TAMRA	2	0	5	0.508175	FALSE	0 5 2	FISH	Microscopy	mRNA	FALSE	FISH Microscopy RNA
Microscopy FISH TAMRA	2	5	10	0.631572	FALSE	5 10 2	FISH	Microscopy	mRNA	FALSE	FISH Microscopy RNA
Microscopy FISH TAMRA	2	10	20	0.662344	FALSE	10 20 2	FISH	Microscopy	mRNA	FALSE	FISH Microscopy RNA
Microscopy FISH TAMRA	2	20	40	0.592179	FALSE	20 40 2	FISH	Microscopy	mRNA	FALSE	FISH Microscopy RNA
Microscopy FISH TAMRA	2	40	100	0.844735	FALSE	40 100 2	FISH	Microscopy	mRNA	FALSE	FISH Microscopy RNA
Microscopy FISH TAMRA	2	100	400	0.769242	FALSE	100 400 2	FISH	Microscopy	mRNA	FALSE	FISH Microscopy RNA
Microscopy FISH TAMRA	2	400	1000	0.624617	FALSE	400 1000 2	FISH	Microscopy	mRNA	FALSE	FISH Microscopy RNA
Microscopy FISH TAMRA	3	0	5	0.671477	FALSE	0 5 3	FISH	Microscopy	mRNA	FALSE	FISH Microscopy RNA
Microscopy FISH TAMRA	3	5	10	0.405371	FALSE	5 10 3	FISH	Microscopy	mRNA	FALSE	FISH Microscopy RNA
Microscopy FISH TAMRA	3	10	20	0.652804	FALSE	10 20 3	FISH	Microscopy	mRNA	FALSE	FISH Microscopy RNA
Microscopy FISH TAMRA	3	20	40	0.724467	FALSE	20 40 3	FISH	Microscopy	mRNA	FALSE	FISH Microscopy RNA
Microscopy FISH TAMRA	3	40	100	0.863567	FALSE	40 100 3	FISH	Microscopy	mRNA	FALSE	FISH Microscopy RNA
Microscopy FISH TAMRA	3	100	400	0.844664	FALSE	100 400 3	FISH	Microscopy	mRNA	FALSE	FISH Microscopy RNA
Microscopy FISH TAMRA	3	400	1000	0.582188	FALSE	400 1000 3	FISH	Microscopy	mRNA	FALSE	FISH Microscopy RNA
Microscopy FISH mRNA-counts	1	0	5	0.834922	FALSE	0 5 1	FISH	Microscopy	mRNA	TRUE	FISH Microscopy RNA counts
Microscopy FISH mRNA-counts	1	5	10	0.54927	FALSE	5 10 1	FISH	Microscopy	mRNA	TRUE	FISH Microscopy RNA counts
Microscopy FISH mRNA-counts	1	10	20	0.786701	FALSE	10 20 1	FISH	Microscopy	mRNA	TRUE	FISH Microscopy RNA counts
Microscopy FISH mRNA-counts	1	20	40	0.720098	FALSE	20 40 1	FISH	Microscopy	mRNA	TRUE	FISH Microscopy RNA counts
Microscopy FISH mRNA-counts	1	40	100	0.863387	FALSE	40 100 1	FISH	Microscopy	mRNA	TRUE	FISH Microscopy RNA counts
Microscopy FISH mRNA-counts	1	100	400	0.695302	FALSE	100 400 1	FISH	Microscopy	mRNA	TRUE	FISH Microscopy RNA counts
Microscopy FISH mRNA-counts	1	400	1000	0.510685	FALSE	400 1000 1	FISH	Microscopy	mRNA	TRUE	FISH Microscopy RNA counts
Microscopy FISH mRNA-counts	2	0	5	0.651837	FALSE	0 5 2	FISH	Microscopy	mRNA	TRUE	FISH Microscopy RNA counts
Microscopy FISH mRNA-counts	2	5	10	0.715985	FALSE	5 10 2	FISH	Microscopy	mRNA	TRUE	FISH Microscopy RNA counts
Microscopy FISH mRNA-counts	2	10	20	0.81779	FALSE	10 20 2	FISH	Microscopy	mRNA	TRUE	FISH Microscopy RNA counts
Microscopy FISH mRNA-counts	2	20	40	0.625227	FALSE	20 40 2	FISH	Microscopy	mRNA	TRUE	FISH Microscopy RNA counts
Microscopy FISH mRNA-counts	2	40	100	0.853793	FALSE	40 100 2	FISH	Microscopy	mRNA	TRUE	FISH Microscopy RNA counts
Microscopy FISH mRNA-counts	2	100	400	0.790663	FALSE	100 400 2	FISH	Microscopy	mRNA	TRUE	FISH Microscopy RNA counts
Microscopy FISH mRNA-counts	2	400	1000	0.63543	FALSE	400 1000 2	FISH	Microscopy	mRNA	TRUE	FISH Microscopy RNA counts
Microscopy FISH mRNA-counts	3	0	5	0.808126	FALSE	0 5 3	FISH	Microscopy	mRNA	TRUE	FISH Microscopy RNA counts
Microscopy FISH mRNA-counts	3	5	10	0.336916	FALSE	5 10 3	FISH	Microscopy	mRNA	TRUE	FISH Microscopy RNA counts
Microscopy FISH mRNA-counts	3	10	20	0.793307	FALSE	10 20 3	FISH	Microscopy	mRNA	TRUE	FISH Microscopy RNA counts
Microscopy FISH mRNA-counts	3	20	40	0.799755	FALSE	20 40 3	FISH	Microscopy	mRNA	TRUE	FISH Microscopy RNA counts
Microscopy FISH mRNA-counts	3	40	100	0.889614	FALSE	40 100 3	FISH	Microscopy	mRNA	TRUE	FISH Microscopy RNA counts
Microscopy FISH mRNA-counts	3	100	400	0.850147	FALSE	100 400 3	FISH	Microscopy	mRNA	TRUE	FISH Microscopy RNA counts
Microscopy FISH mRNA-counts	3	400	1000	0.588961	FALSE	400 1000 3	FISH	Microscopy	mRNA	TRUE	FISH Microscopy RNA counts
Flow HCR mRNA	1	0	5	0.504175	FALSE	0 5 1	HCR	Flow	mRNA	FALSE	HCR Flow RNA
Flow HCR mRNA	1	5	10	0.510768	FALSE	5 10 1	HCR	Flow	mRNA	FALSE	HCR Flow RNA
Flow HCR mRNA	1	10	20	0.511299	FALSE	10 20 1	HCR	Flow	mRNA	FALSE	HCR Flow RNA
Flow HCR mRNA	1	20	40	0.532457	FALSE	20 40 1	HCR	Flow	mRNA	FALSE	HCR Flow RNA
Flow HCR mRNA	1	40	100	0.567669	FALSE	40 100 1	HCR	Flow	mRNA	FALSE	HCR Flow RNA
Flow HCR mRNA	1	100	400	0.560551	FALSE	100 400 1	HCR	Flow	mRNA	FALSE	HCR Flow RNA
Flow HCR mRNA	1	400	1000	0.491932	FALSE	400 1000 1	HCR	Flow	mRNA	FALSE	HCR Flow RNA
Flow HCR mRNA	2	0	5	0.50296	FALSE	0 5 2	HCR	Flow	mRNA	FALSE	HCR Flow RNA
Flow HCR mRNA	2	5	10	0.500919	FALSE	5 10 2	HCR	Flow	mRNA	FALSE	HCR Flow RNA
Flow HCR mRNA	2	10	20	0.510327	FALSE	10 20 2	HCR	Flow	mRNA	FALSE	HCR Flow RNA
Flow HCR mRNA	2	20	40	0.50403	FALSE	20 40 2	HCR	Flow	mRNA	FALSE	HCR Flow RNA
Flow HCR mRNA	2	40	100	0.543564	FALSE	40 100 2	HCR	Flow	mRNA	FALSE	HCR Flow RNA
Flow HCR mRNA	2	100	400	0.546352	FALSE	100 400 2	HCR	Flow	mRNA	FALSE	HCR Flow RNA
Flow HCR mRNA	2	400	1000	0.551827	FALSE	400 1000 2	HCR	Flow	mRNA	FALSE	HCR Flow RNA
Flow HCR mRNA	3	0	5	0.504052	FALSE	0 5 3	HCR	Flow	mRNA	FALSE	HCR Flow RNA
Flow HCR mRNA	3	5	10	0.509975	FALSE	5 10 3	HCR	Flow	mRNA	FALSE	HCR Flow RNA
Flow HCR mRNA	3	10	20	0.500402	FALSE	10 20 3	HCR	Flow	mRNA	FALSE	HCR Flow RNA
Flow HCR mRNA	3	100	400	0.565445	FALSE	100 400 3	HCR	Flow	mRNA	FALSE	HCR Flow RNA
Flow HCR mRNA	3	400	1000	0.53749	FALSE	400 1000 3	HCR	Flow	mRNA	FALSE	HCR Flow RNA
Microscopy HCR Protein	1	0	5	0.428333	FALSE	0 5 1	HCR	Microscopy	Protein	FALSE	HCR Microscopy Protein
Microscopy HCR Protein	1	5	10	0.728045	FALSE	5 10 1	HCR	Microscopy	Protein	FALSE	HCR Microscopy Protein
Microscopy HCR Protein	1	10	20	0.383644	FALSE	10 20 1	HCR	Microscopy	Protein	FALSE	HCR Microscopy Protein
Microscopy HCR Protein	1	20	40	0.772413	FALSE	20 40 1	HCR	Microscopy	Protein	FALSE	HCR Microscopy Protein
Microscopy HCR Protein	1	40	100	0.981109	FALSE	40 100 1	HCR	Microscopy	Protein	FALSE	HCR Microscopy Protein
Microscopy HCR Protein	1	100	400	0.93739	FALSE	100 400 1	HCR	Microscopy	Protein	FALSE	HCR Microscopy Protein
Microscopy HCR Protein	1	400	1000	0.601885	FALSE	400 1000 1	HCR	Microscopy	Protein	FALSE	HCR Microscopy Protein
Microscopy HCR Protein	2	0	5	0.514672	FALSE	0 5 2	HCR	Microscopy	Protein	FALSE	HCR Microscopy Protein
Microscopy HCR Protein	2	5	10	0.581344	FALSE	5 10 2	HCR	Microscopy	Protein	FALSE	HCR Microscopy Protein
Microscopy HCR Protein	2	10	20	0.658979	FALSE	10 20 2	HCR	Microscopy	Protein	FALSE	HCR Microscopy Protein
Microscopy HCR Protein	2	20	40	0.751558	FALSE	20 40 2	HCR	Microscopy	Protein	FALSE	HCR Microscopy Protein
Microscopy HCR Protein	2	40	100	0.940732	FALSE	40 100 2	HCR	Microscopy	Protein	FALSE	HCR Microscopy Protein
Microscopy HCR Protein	2	100	400	0.956827	FALSE	100 400 2	HCR	Microscopy	Protein	FALSE	HCR Microscopy Protein
Microscopy HCR Protein	2	400	1000	0.594731	FALSE	400 1000 2	HCR	Microscopy	Protein	FALSE	HCR Microscopy Protein
Microscopy HCR Protein	3	0	5	0.479736	FALSE	0 5 3	HCR	Microscopy	Protein	FALSE	HCR Microscopy Protein
Microscopy HCR Protein	3	5	10	0.517973	FALSE	5 10 3	HCR	Microscopy	Protein	FALSE	HCR Microscopy Protein
Microscopy HCR Protein	3	10	20	0.554187	FALSE	10 20 3	HCR	Microscopy	Protein	FALSE	HCR Microscopy Protein
Microscopy HCR Protein	3	20	40	0.741556	FALSE	20 40 3	HCR	Microscopy	Protein	FALSE	HCR Microscopy Protein
Microscopy HCR Protein	3	40	100	0.961809	FALSE	40 100 3	HCR	Microscopy	Protein	FALSE	HCR Microscopy Protein
Microscopy HCR Protein	3	100	400	0.974193	FALSE	100 400 3	HCR	Microscopy	Protein	FALSE	HCR Microscopy Protein
Microscopy HCR Protein	3	400	1000	0.699655	FALSE	400 1000 3	HCR	Microscopy	Protein	FALSE	HCR Microscopy Protein
Microscopy HCR TAMRA	1	0	5	0.417981	FALSE	0 5 1	HCR	Microscopy	mRNA	FALSE	HCR Microscopy RNA
Microscopy HCR TAMRA	1	5	10	0.712109	FALSE	5 10 1	HCR	Microscopy	mRNA	FALSE	HCR Microscopy RNA
Microscopy HCR TAMRA	1	10	20	0.541049	FALSE	10 20 1	HCR	Microscopy	mRNA	FALSE	HCR Microscopy RNA
Microscopy HCR TAMRA	1	20	40	0.685067	FALSE	20 40 1	HCR	Microscopy	mRNA	FALSE	HCR Microscopy RNA
Microscopy HCR TAMRA	1	40	100	0.822795	FALSE	40 100 1	HCR	Microscopy	mRNA	FALSE	HCR Microscopy RNA
Microscopy HCR TAMRA	1	100	400	0.786404	FALSE	100 400 1	HCR	Microscopy	mRNA	FALSE	HCR Microscopy RNA
Microscopy HCR TAMRA	1	400	1000	0.42383	FALSE	400 1000 1	HCR	Microscopy	mRNA	FALSE	HCR Microscopy RNA
Microscopy HCR TAMRA	2	0	5	0.418385	FALSE	0 5 2	HCR	Microscopy	mRNA	FALSE	HCR Microscopy RNA
Microscopy HCR TAMRA	2	5	10	0.548195	FALSE	5 10 2	HCR	Microscopy	mRNA	FALSE	HCR Microscopy RNA
Microscopy HCR TAMRA	2	10	20	0.652811	FALSE	10 20 2	HCR	Microscopy	mRNA	FALSE	HCR Microscopy RNA
Microscopy HCR TAMRA	2	20	40	0.599715	FALSE	20 40 2	HCR	Microscopy	mRNA	FALSE	HCR Microscopy RNA
Microscopy HCR TAMRA	2	40	100	0.660571	FALSE	40 100 2	HCR	Microscopy	mRNA	FALSE	HCR Microscopy RNA
Microscopy HCR TAMRA	2	100	400	0.775796	FALSE	100 400 2	HCR	Microscopy	mRNA	FALSE	HCR Microscopy RNA
Microscopy HCR TAMRA	2	400	1000	0.641035	FALSE	400 1000 2	HCR	Microscopy	mRNA	FALSE	HCR Microscopy RNA
Microscopy HCR TAMRA	3	0	5	0.358532	FALSE	0 5 3	HCR	Microscopy	mRNA	FALSE	HCR Microscopy RNA
Microscopy HCR TAMRA	3	5	10	0.488715	FALSE	5 10 3	HCR	Microscopy	mRNA	FALSE	HCR Microscopy RNA
Microscopy HCR TAMRA	3	10	20	0.596902	FALSE	10 20 3	HCR	Microscopy	mRNA	FALSE	HCR Microscopy RNA
Microscopy HCR TAMRA	3	20	40	0.611886	FALSE	20 40 3	HCR	Microscopy	mRNA	FALSE	HCR Microscopy RNA
Microscopy HCR TAMRA	3	40	100	0.639642	FALSE	40 100 3	HCR	Microscopy	mRNA	FALSE	HCR Microscopy RNA
Microscopy HCR TAMRA	3	100	400	0.852398	FALSE	100 400 3	HCR	Microscopy	mRNA	FALSE	HCR Microscopy RNA
Microscopy HCR TAMRA	3	400	1000	0.648703	FALSE	400 1000 3	HCR	Microscopy	mRNA	FALSE	HCR Microscopy RNA
Microscopy HCR mRNA-counts	1	0	5	0.561098	FALSE	0 5 1	HCR	Microscopy	mRNA	TRUE	HCR Microscopy RNA counts
Microscopy HCR mRNA-counts	1	5	10	0.690514	FALSE	5 10 1	HCR	Microscopy	mRNA	TRUE	HCR Microscopy RNA counts
Microscopy HCR mRNA-counts	1	10	20	0.825648	FALSE	10 20 1	HCR	Microscopy	mRNA	TRUE	HCR Microscopy RNA counts
Microscopy HCR mRNA-counts	1	20	40	0.784164	FALSE	20 40 1	HCR	Microscopy	mRNA	TRUE	HCR Microscopy RNA counts
Microscopy HCR mRNA-counts	1	40	100	0.842422	FALSE	40 100 1	HCR	Microscopy	mRNA	TRUE	HCR Microscopy RNA counts
Microscopy HCR mRNA-counts	1	100	400	0.790523	FALSE	100 400 1	HCR	Microscopy	mRNA	TRUE	HCR Microscopy RNA counts
Microscopy HCR mRNA-counts	1	400	1000	0.438532	FALSE	400 1000 1	HCR	Microscopy	mRNA	TRUE	HCR Microscopy RNA counts
Microscopy HCR mRNA-counts	2	0	5	0.1799	FALSE	0 5 2	HCR	Microscopy	mRNA	TRUE	HCR Microscopy RNA counts
Microscopy HCR mRNA-counts	2	5	10	0.396115	FALSE	5 10 2	HCR	Microscopy	mRNA	TRUE	HCR Microscopy RNA counts
Microscopy HCR mRNA-counts	2	10	20	0.79798	FALSE	10 20 2	HCR	Microscopy	mRNA	TRUE	HCR Microscopy RNA counts
Microscopy HCR mRNA-counts	2	20	40	0.697449	FALSE	20 40 2	HCR	Microscopy	mRNA	TRUE	HCR Microscopy RNA counts
Microscopy HCR mRNA-counts	2	40	100	0.765161	FALSE	40 100 2	HCR	Microscopy	mRNA	TRUE	HCR Microscopy RNA counts
Microscopy HCR mRNA-counts	2	100	400	0.862984	FALSE	100 400 2	HCR	Microscopy	mRNA	TRUE	HCR Microscopy RNA counts
Microscopy HCR mRNA-counts	2	400	1000	0.665085	FALSE	400 1000 2	HCR	Microscopy	mRNA	TRUE	HCR Microscopy RNA counts
Microscopy HCR mRNA-counts	3	0	5	0.31669	FALSE	0 5 3	HCR	Microscopy	mRNA	TRUE	HCR Microscopy RNA counts
Microscopy HCR mRNA-counts	3	5	10	0.606162	FALSE	5 10 3	HCR	Microscopy	mRNA	TRUE	HCR Microscopy RNA counts
Microscopy HCR mRNA-counts	3	10	20	0.842441	FALSE	10 20 3	HCR	Microscopy	mRNA	TRUE	HCR Microscopy RNA counts
Microscopy HCR mRNA-counts	3	20	40	0.74516	FALSE	20 40 3	HCR	Microscopy	mRNA	TRUE	HCR Microscopy RNA counts
Microscopy HCR mRNA-counts	3	40	100	0.803096	FALSE	40 100 3	HCR	Microscopy	mRNA	TRUE	HCR Microscopy RNA counts
Microscopy HCR mRNA-counts	3	100	400	0.888956	FALSE	100 400 3	HCR	Microscopy	mRNA	TRUE	HCR Microscopy RNA counts
Microscopy HCR mRNA-counts	3	400	1000	0.626952	FALSE	400 1000 3	HCR	Microscopy	mRNA	TRUE	HCR Microscopy RNA counts
Flow HCR mRNA	3	20	40	0.522605	TRUE	20 40 3	HCR	Flow	mRNA	FALSE	HCR Flow RNA
Flow HCR mRNA	3	40	100	0.559978	TRUE	40 100 3	HCR	Flow	mRNA	FALSE	HCR Flow RNA

## Sheet: Hill Parameter Fits
	Method	Rep	RPU	parm	Value	Std_Err	lower	upper	tag	instrument	measurand	dotted	Method2	Device
A	Flow Kan	1	Raw	A	5456.01	124.573	5206.86	5705.15	Kan	Flow	Protein	FALSE	Kn Flow Protein	Flow Protein
K	Flow Kan	1	Raw	K	137.494	0.0246552	122.737	154.026	Kan	Flow	Protein	FALSE	Kn Flow Protein	Flow Protein
n	Flow Kan	1	Raw	n	1.719	0.0172636	1.58763	1.86124	Kan	Flow	Protein	FALSE	Kn Flow Protein	Flow Protein
offset	Flow Kan	1	Raw	offset	85.946	7.86566	70.2146	101.677	Kan	Flow	Protein	FALSE	Kn Flow Protein	Flow Protein
A1	Flow Kan	1	RPU	A	2.99009	0.0691158	2.85185	3.12832	Kan	Flow	Protein	FALSE	Kn Flow Protein	Flow Protein
K1	Flow Kan	1	RPU	K	137.714	0.0248032	122.849	154.378	Kan	Flow	Protein	FALSE	Kn Flow Protein	Flow Protein
n1	Flow Kan	1	RPU	n	1.71518	0.0171423	1.58499	1.85608	Kan	Flow	Protein	FALSE	Kn Flow Protein	Flow Protein
offset1	Flow Kan	1	RPU	offset	0.00862313	0.00437425	-0.000125375	0.0173716	Kan	Flow	Protein	FALSE	Kn Flow Protein	Flow Protein
A2	Flow Kan	2	Raw	A	5268.19	92.9709	5082.25	5454.14	Kan	Flow	Protein	FALSE	Kn Flow Protein	Flow Protein
K2	Flow Kan	2	Raw	K	152.295	0.0191464	139.442	166.333	Kan	Flow	Protein	FALSE	Kn Flow Protein	Flow Protein
n2	Flow Kan	2	Raw	n	1.7293	0.0128874	1.62966	1.83504	Kan	Flow	Protein	FALSE	Kn Flow Protein	Flow Protein
offset2	Flow Kan	2	Raw	offset	76.6603	5.35636	65.9476	87.3731	Kan	Flow	Protein	FALSE	Kn Flow Protein	Flow Protein
A3	Flow Kan	2	RPU	A	2.95446	0.0547155	2.84503	3.06389	Kan	Flow	Protein	FALSE	Kn Flow Protein	Flow Protein
K3	Flow Kan	2	RPU	K	152.53	0.0199494	139.141	167.206	Kan	Flow	Protein	FALSE	Kn Flow Protein	Flow Protein
n3	Flow Kan	2	RPU	n	1.73084	0.0133552	1.62759	1.84063	Kan	Flow	Protein	FALSE	Kn Flow Protein	Flow Protein
offset3	Flow Kan	2	RPU	offset	0.0117755	0.0031426	0.00549027	0.0180607	Kan	Flow	Protein	FALSE	Kn Flow Protein	Flow Protein
A4	Flow Kan	3	Raw	A	4885.19	56.7718	4771.65	4998.73	Kan	Flow	Protein	FALSE	Kn Flow Protein	Flow Protein
K4	Flow Kan	3	Raw	K	175.032	0.0118032	165.772	184.809	Kan	Flow	Protein	FALSE	Kn Flow Protein	Flow Protein
n4	Flow Kan	3	Raw	n	1.83651	0.00849239	1.76607	1.90976	Kan	Flow	Protein	FALSE	Kn Flow Protein	Flow Protein
offset4	Flow Kan	3	Raw	offset	76.4829	2.9754	70.5321	82.4337	Kan	Flow	Protein	FALSE	Kn Flow Protein	Flow Protein
A5	Flow Kan	3	RPU	A	2.73604	0.0328849	2.67027	2.80181	Kan	Flow	Protein	FALSE	Kn Flow Protein	Flow Protein
K5	Flow Kan	3	RPU	K	175.156	0.0122852	165.522	185.351	Kan	Flow	Protein	FALSE	Kn Flow Protein	Flow Protein
n5	Flow Kan	3	RPU	n	1.83692	0.00860589	1.76554	1.91118	Kan	Flow	Protein	FALSE	Kn Flow Protein	Flow Protein
offset5	Flow Kan	3	RPU	offset	0.0114372	0.00171433	0.00800852	0.0148658	Kan	Flow	Protein	FALSE	Kn Flow Protein	Flow Protein
A6	Flow Chl	1	Raw	A	6113.21	119.608	5874	6352.43	Chl	Flow	Protein	FALSE	Cm Flow Protein	Flow Protein
K6	Flow Chl	1	Raw	K	135.528	0.0215949	122.699	149.699	Chl	Flow	Protein	FALSE	Cm Flow Protein	Flow Protein
n6	Flow Chl	1	Raw	n	1.74444	0.0150942	1.6273	1.87001	Chl	Flow	Protein	FALSE	Cm Flow Protein	Flow Protein
offset6	Flow Chl	1	Raw	offset	82.2013	7.55347	67.0944	97.3083	Chl	Flow	Protein	FALSE	Cm Flow Protein	Flow Protein
A7	Flow Chl	1	RPU	A	3.37	0.0669304	3.23613	3.50386	Chl	Flow	Protein	FALSE	Cm Flow Protein	Flow Protein
K7	Flow Chl	1	RPU	K	135.899	0.0222361	122.672	150.553	Chl	Flow	Protein	FALSE	Cm Flow Protein	Flow Protein
n7	Flow Chl	1	RPU	n	1.73949	0.0152167	1.62177	1.86576	Chl	Flow	Protein	FALSE	Cm Flow Protein	Flow Protein
offset7	Flow Chl	1	RPU	offset	0.00928479	0.00420655	0.000871685	0.0176979	Chl	Flow	Protein	FALSE	Cm Flow Protein	Flow Protein
A8	Flow Chl	2	Raw	A	5940.81	112.395	5716.02	6165.6	Chl	Flow	Protein	FALSE	Cm Flow Protein	Flow Protein
K8	Flow Chl	2	Raw	K	149.251	0.0215535	135.148	164.825	Chl	Flow	Protein	FALSE	Cm Flow Protein	Flow Protein
n8	Flow Chl	2	Raw	n	1.77467	0.014687	1.65861	1.89886	Chl	Flow	Protein	FALSE	Cm Flow Protein	Flow Protein
offset8	Flow Chl	2	Raw	offset	74.581	6.40324	61.7745	87.3875	Chl	Flow	Protein	FALSE	Cm Flow Protein	Flow Protein
A9	Flow Chl	2	RPU	A	3.3252	0.0655151	3.19417	3.45623	Chl	Flow	Protein	FALSE	Cm Flow Protein	Flow Protein
K9	Flow Chl	2	RPU	K	149.676	0.0222207	135.117	165.803	Chl	Flow	Protein	FALSE	Cm Flow Protein	Flow Protein
n9	Flow Chl	2	RPU	n	1.7705	0.0149013	1.65308	1.89626	Chl	Flow	Protein	FALSE	Cm Flow Protein	Flow Protein
offset9	Flow Chl	2	RPU	offset	0.0129477	0.00374742	0.00545283	0.0204425	Chl	Flow	Protein	FALSE	Cm Flow Protein	Flow Protein
A10	Flow Chl	3	Raw	A	6302.27	82.7929	6136.68	6467.85	Chl	Flow	Protein	FALSE	Cm Flow Protein	Flow Protein
K10	Flow Chl	3	Raw	K	173.668	0.014334	162.575	185.519	Chl	Flow	Protein	FALSE	Cm Flow Protein	Flow Protein
n10	Flow Chl	3	Raw	n	1.86402	0.00983424	1.78148	1.95038	Chl	Flow	Protein	FALSE	Cm Flow Protein	Flow Protein
offset10	Flow Chl	3	Raw	offset	77.2351	4.14968	68.9357	85.5344	Chl	Flow	Protein	FALSE	Cm Flow Protein	Flow Protein
A11	Flow Chl	3	RPU	A	3.24004	0.0434659	3.15311	3.32698	Chl	Flow	Protein	FALSE	Cm Flow Protein	Flow Protein
K11	Flow Chl	3	RPU	K	173.841	0.0146683	162.486	185.99	Chl	Flow	Protein	FALSE	Cm Flow Protein	Flow Protein
n11	Flow Chl	3	RPU	n	1.86316	0.00986111	1.78044	1.94972	Chl	Flow	Protein	FALSE	Cm Flow Protein	Flow Protein
offset11	Flow Chl	3	RPU	offset	0.0121811	0.0021754	0.00783026	0.0165318	Chl	Flow	Protein	FALSE	Cm Flow Protein	Flow Protein
A12	Flow FISH Protein	1	Raw	A	76.048	1.08559	73.8768	78.2192	FISH	Flow	Protein	FALSE	FISH Flow Protein	Flow Protein
K12	Flow FISH Protein	1	Raw	K	118.275	0.0129078	111.449	125.518	FISH	Flow	Protein	FALSE	FISH Flow Protein	Flow Protein
n12	Flow FISH Protein	1	Raw	n	2.16331	0.027692	1.90429	2.45755	FISH	Flow	Protein	FALSE	FISH Flow Protein	Flow Protein
offset12	Flow FISH Protein	1	Raw	offset	41.3447	0.367664	40.6093	42.08	FISH	Flow	Protein	FALSE	FISH Flow Protein	Flow Protein
A13	Flow FISH Protein	1	RPU	A	2.89977	0.051755	2.79626	3.00328	FISH	Flow	Protein	FALSE	FISH Flow Protein	Flow Protein
K13	Flow FISH Protein	1	RPU	K	120.945	0.0129127	113.962	128.355	FISH	Flow	Protein	FALSE	FISH Flow Protein	Flow Protein
n13	Flow FISH Protein	1	RPU	n	2.03726	0.0203896	1.85468	2.23783	FISH	Flow	Protein	FALSE	FISH Flow Protein	Flow Protein
offset13	Flow FISH Protein	1	RPU	offset	0.0412779	0.009654	0.0219699	0.0605859	FISH	Flow	Protein	FALSE	FISH Flow Protein	Flow Protein
A14	Flow FISH Protein	2	Raw	A	95.9705	2.16812	91.6343	100.307	FISH	Flow	Protein	FALSE	FISH Flow Protein	Flow Protein
K14	Flow FISH Protein	2	Raw	K	138.63	0.0204146	126.191	152.295	FISH	Flow	Protein	FALSE	FISH Flow Protein	Flow Protein
n14	Flow FISH Protein	2	Raw	n	2.16505	0.0376832	1.82012	2.57534	FISH	Flow	Protein	FALSE	FISH Flow Protein	Flow Protein
offset14	Flow FISH Protein	2	Raw	offset	51.6976	0.572196	50.5532	52.842	FISH	Flow	Protein	FALSE	FISH Flow Protein	Flow Protein
A15	Flow FISH Protein	2	RPU	A	2.84485	0.0817717	2.68131	3.00839	FISH	Flow	Protein	FALSE	FISH Flow Protein	Flow Protein
K15	Flow FISH Protein	2	RPU	K	146.176	0.0209925	132.707	161.014	FISH	Flow	Protein	FALSE	FISH Flow Protein	Flow Protein
n15	Flow FISH Protein	2	RPU	n	1.95829	0.0296536	1.70832	2.24483	FISH	Flow	Protein	FALSE	FISH Flow Protein	Flow Protein
offset15	Flow FISH Protein	2	RPU	offset	0.0303913	0.0134871	0.00341704	0.0573656	FISH	Flow	Protein	FALSE	FISH Flow Protein	Flow Protein
A16	Flow FISH Protein	3	Raw	A	107.024	2.25934	102.505	111.543	FISH	Flow	Protein	FALSE	FISH Flow Protein	Flow Protein
K16	Flow FISH Protein	3	Raw	K	169.928	0.0214752	153.927	187.593	FISH	Flow	Protein	FALSE	FISH Flow Protein	Flow Protein
n16	Flow FISH Protein	3	Raw	n	1.83236	0.0254733	1.62954	2.06043	FISH	Flow	Protein	FALSE	FISH Flow Protein	Flow Protein
offset16	Flow FISH Protein	3	Raw	offset	62.3002	0.510626	61.279	63.3215	FISH	Flow	Protein	FALSE	FISH Flow Protein	Flow Protein
A17	Flow FISH Protein	3	RPU	A	3.10046	0.0903662	2.91973	3.28119	FISH	Flow	Protein	FALSE	FISH Flow Protein	Flow Protein
K17	Flow FISH Protein	3	RPU	K	161.35	0.0230259	145.117	179.4	FISH	Flow	Protein	FALSE	FISH Flow Protein	Flow Protein
n17	Flow FISH Protein	3	RPU	n	1.92744	0.0289903	1.68655	2.20273	FISH	Flow	Protein	FALSE	FISH Flow Protein	Flow Protein
offset17	Flow FISH Protein	3	RPU	offset	0.0224167	0.01407	-0.00572326	0.0505567	FISH	Flow	Protein	FALSE	FISH Flow Protein	Flow Protein
A18	Flow HCR Protein	1	Raw	A	796.357	34.9871	726.383	866.331	HCR	Flow	Protein	FALSE	HCR Flow Protein	Flow Protein
K18	Flow HCR Protein	1	Raw	K	137.654	0.0361811	116.527	162.612	HCR	Flow	Protein	FALSE	HCR Flow Protein	Flow Protein
n18	Flow HCR Protein	1	Raw	n	1.86093	0.0397864	1.54938	2.23513	HCR	Flow	Protein	FALSE	HCR Flow Protein	Flow Protein
offset18	Flow HCR Protein	1	Raw	offset	47.6737	4.75606	38.1616	57.1859	HCR	Flow	Protein	FALSE	HCR Flow Protein	Flow Protein
A19	Flow HCR Protein	1	RPU	A	3.26737	0.137177	2.99301	3.54172	HCR	Flow	Protein	FALSE	HCR Flow Protein	Flow Protein
K19	Flow HCR Protein	1	RPU	K	135.638	0.0327103	116.671	157.689	HCR	Flow	Protein	FALSE	HCR Flow Protein	Flow Protein
n19	Flow HCR Protein	1	RPU	n	1.91896	0.0337541	1.6427	2.24168	HCR	Flow	Protein	FALSE	HCR Flow Protein	Flow Protein
offset19	Flow HCR Protein	1	RPU	offset	0.0210102	0.0152461	-0.00948207	0.0515025	HCR	Flow	Protein	FALSE	HCR Flow Protein	Flow Protein
A20	Flow HCR Protein	2	Raw	A	960.566	30.6335	899.299	1021.83	HCR	Flow	Protein	FALSE	HCR Flow Protein	Flow Protein
K20	Flow HCR Protein	2	Raw	K	157.576	0.0267893	139.287	178.266	HCR	Flow	Protein	FALSE	HCR Flow Protein	Flow Protein
n20	Flow HCR Protein	2	Raw	n	1.96591	0.0288369	1.72143	2.24511	HCR	Flow	Protein	FALSE	HCR Flow Protein	Flow Protein
offset20	Flow HCR Protein	2	Raw	offset	64.8127	2.7828	59.2471	70.3783	HCR	Flow	Protein	FALSE	HCR Flow Protein	Flow Protein
A21	Flow HCR Protein	2	RPU	A	3.78613	0.118485	3.54916	4.0231	HCR	Flow	Protein	FALSE	HCR Flow Protein	Flow Protein
K21	Flow HCR Protein	2	RPU	K	158.54	0.0254642	140.997	178.265	HCR	Flow	Protein	FALSE	HCR Flow Protein	Flow Protein
n21	Flow HCR Protein	2	RPU	n	1.95132	0.026599	1.72636	2.2056	HCR	Flow	Protein	FALSE	HCR Flow Protein	Flow Protein
offset21	Flow HCR Protein	2	RPU	offset	0.0245559	0.0111258	0.0023044	0.0468074	HCR	Flow	Protein	FALSE	HCR Flow Protein	Flow Protein
A22	Flow HCR Protein	3	Raw	A	1018.46	29.1813	960.098	1076.82	HCR	Flow	Protein	FALSE	HCR Flow Protein	Flow Protein
K22	Flow HCR Protein	3	Raw	K	184.896	0.0247959	164.944	207.262	HCR	Flow	Protein	FALSE	HCR Flow Protein	Flow Protein
n22	Flow HCR Protein	3	Raw	n	1.83604	0.0222505	1.65722	2.03415	HCR	Flow	Protein	FALSE	HCR Flow Protein	Flow Protein
offset22	Flow HCR Protein	3	Raw	offset	69.4013	2.30337	64.7945	74.008	HCR	Flow	Protein	FALSE	HCR Flow Protein	Flow Protein
A23	Flow HCR Protein	3	RPU	A	4.15496	0.120128	3.91471	4.39522	HCR	Flow	Protein	FALSE	HCR Flow Protein	Flow Protein
K23	Flow HCR Protein	3	RPU	K	182.828	0.0246303	163.224	204.788	HCR	Flow	Protein	FALSE	HCR Flow Protein	Flow Protein
n23	Flow HCR Protein	3	RPU	n	1.86073	0.0220928	1.68073	2.06001	HCR	Flow	Protein	FALSE	HCR Flow Protein	Flow Protein
offset23	Flow HCR Protein	3	RPU	offset	0.00960933	0.00973251	-0.00985568	0.0290743	HCR	Flow	Protein	FALSE	HCR Flow Protein	Flow Protein
A24	Flow FISH mRNA	1	Raw	A	67.0082	1.51505	63.9781	70.0383	FISH	Flow	mRNA	FALSE	FISH Flow RNA	Flow RNA
K24	Flow FISH mRNA	1	Raw	K	64.4107	0.0207768	58.5335	70.878	FISH	Flow	mRNA	FALSE	FISH Flow RNA	Flow RNA
n24	Flow FISH mRNA	1	Raw	n	1.73558	0.0226884	1.56339	1.92673	FISH	Flow	mRNA	FALSE	FISH Flow RNA	Flow RNA
offset24	Flow FISH mRNA	1	Raw	offset	18.4156	0.399109	17.6174	19.2138	FISH	Flow	mRNA	FALSE	FISH Flow RNA	Flow RNA
A25	Flow FISH mRNA	1	RPU	A	2.74345	0.0820335	2.57939	2.90752	FISH	Flow	mRNA	FALSE	FISH Flow RNA	Flow RNA
K25	Flow FISH mRNA	1	RPU	K	65.6042	0.0251917	58.4182	73.6742	FISH	Flow	mRNA	FALSE	FISH Flow RNA	Flow RNA
n25	Flow FISH mRNA	1	RPU	n	1.71344	0.0246053	1.52988	1.91902	FISH	Flow	mRNA	FALSE	FISH Flow RNA	Flow RNA
offset25	Flow FISH mRNA	1	RPU	offset	0.046449	0.0155305	0.015388	0.0775101	FISH	Flow	mRNA	FALSE	FISH Flow RNA	Flow RNA
A26	Flow FISH mRNA	2	Raw	A	50.3765	2.24709	45.8823	54.8707	FISH	Flow	mRNA	FALSE	FISH Flow RNA	Flow RNA
K26	Flow FISH mRNA	2	Raw	K	201.1	0.0418306	165.864	243.822	FISH	Flow	mRNA	FALSE	FISH Flow RNA	Flow RNA
n26	Flow FISH mRNA	2	Raw	n	1.24984	0.0262537	1.10751	1.41046	FISH	Flow	mRNA	FALSE	FISH Flow RNA	Flow RNA
offset26	Flow FISH mRNA	2	Raw	offset	14.9707	0.228356	14.514	15.4274	FISH	Flow	mRNA	FALSE	FISH Flow RNA	Flow RNA
A27	Flow FISH mRNA	2	RPU	A	2.97754	0.15971	2.65812	3.29696	FISH	Flow	mRNA	FALSE	FISH Flow RNA	Flow RNA
K27	Flow FISH mRNA	2	RPU	K	194.447	0.0470637	156.558	241.507	FISH	Flow	mRNA	FALSE	FISH Flow RNA	Flow RNA
n27	Flow FISH mRNA	2	RPU	n	1.27849	0.0287766	1.11981	1.45965	FISH	Flow	mRNA	FALSE	FISH Flow RNA	Flow RNA
offset27	Flow FISH mRNA	2	RPU	offset	-0.00457446	0.0152243	-0.035023	0.0258741	FISH	Flow	mRNA	FALSE	FISH Flow RNA	Flow RNA
A28	Flow FISH mRNA	3	Raw	A	70.009	5.29604	59.4169	80.6011	FISH	Flow	mRNA	FALSE	FISH Flow RNA	Flow RNA
K28	Flow FISH mRNA	3	Raw	K	202.181	0.0719512	145.157	281.606	FISH	Flow	mRNA	FALSE	FISH Flow RNA	Flow RNA
n28	Flow FISH mRNA	3	Raw	n	1.36587	0.0480143	1.09492	1.70388	FISH	Flow	mRNA	FALSE	FISH Flow RNA	Flow RNA
offset28	Flow FISH mRNA	3	Raw	offset	17.2112	0.510426	16.1903	18.232	FISH	Flow	mRNA	FALSE	FISH Flow RNA	Flow RNA
A29	Flow FISH mRNA	3	RPU	A	2.92739	0.247853	2.43168	3.4231	FISH	Flow	mRNA	FALSE	FISH Flow RNA	Flow RNA
K29	Flow FISH mRNA	3	RPU	K	196.416	0.0746453	139.279	276.992	FISH	Flow	mRNA	FALSE	FISH Flow RNA	Flow RNA
n29	Flow FISH mRNA	3	RPU	n	1.38001	0.049318	1.09963	1.73189	FISH	Flow	mRNA	FALSE	FISH Flow RNA	Flow RNA
offset29	Flow FISH mRNA	3	RPU	offset	0.00244095	0.023063	-0.0436851	0.048567	FISH	Flow	mRNA	FALSE	FISH Flow RNA	Flow RNA
A30	Microscopy FISH Protein	1	Raw	A	141275	15695.2	109884	172665	FISH	Microscopy	Protein	FALSE	FISH Microscopy Protein	Microscopy Protein
K30	Microscopy FISH Protein	1	Raw	K	173.218	0.110169	104.293	287.694	FISH	Microscopy	Protein	FALSE	FISH Microscopy Protein	Microscopy Protein
n30	Microscopy FISH Protein	1	Raw	n	2.54563	0.164286	1.1946	5.42459	FISH	Microscopy	Protein	FALSE	FISH Microscopy Protein	Microscopy Protein
offset30	Microscopy FISH Protein	1	Raw	offset	321984	5551.85	310880	333087	FISH	Microscopy	Protein	FALSE	FISH Microscopy Protein	Microscopy Protein
A31	Microscopy FISH Protein	1	RPU	A	1.30488	0.225521	0.853841	1.75592	FISH	Microscopy	Protein	FALSE	FISH Microscopy Protein	Microscopy Protein
K31	Microscopy FISH Protein	1	RPU	K	173.979	0.165684	81.1204	373.135	FISH	Microscopy	Protein	FALSE	FISH Microscopy Protein	Microscopy Protein
n31	Microscopy FISH Protein	1	RPU	n	2.57235	0.248694	0.818356	8.08568	FISH	Microscopy	Protein	FALSE	FISH Microscopy Protein	Microscopy Protein
offset31	Microscopy FISH Protein	1	RPU	offset	0.0711697	0.0529151	-0.0346606	0.177	FISH	Microscopy	Protein	FALSE	FISH Microscopy Protein	Microscopy Protein
A32	Microscopy FISH Protein	2	Raw	A	244319	19230.7	205857	282780	FISH	Microscopy	Protein	FALSE	FISH Microscopy Protein	Microscopy Protein
K32	Microscopy FISH Protein	2	Raw	K	94.8074	0.0428397	77.8328	115.484	FISH	Microscopy	Protein	FALSE	FISH Microscopy Protein	Microscopy Protein
n32	Microscopy FISH Protein	2	Raw	n	4.49532	0.3082	1.08733	18.5849	FISH	Microscopy	Protein	FALSE	FISH Microscopy Protein	Microscopy Protein
offset32	Microscopy FISH Protein	2	Raw	offset	284229	4469.33	275290	293167	FISH	Microscopy	Protein	FALSE	FISH Microscopy Protein	Microscopy Protein
A33	Microscopy FISH Protein	2	RPU	A	2.88646	0.233506	2.41945	3.35348	FISH	Microscopy	Protein	FALSE	FISH Microscopy Protein	Microscopy Protein
K33	Microscopy FISH Protein	2	RPU	K	95.4147	0.0322701	82.2385	110.702	FISH	Microscopy	Protein	FALSE	FISH Microscopy Protein	Microscopy Protein
n33	Microscopy FISH Protein	2	RPU	n	4.93608	0.326195	1.09898	22.1703	FISH	Microscopy	Protein	FALSE	FISH Microscopy Protein	Microscopy Protein
offset33	Microscopy FISH Protein	2	RPU	offset	-0.0587724	0.0523727	-0.163518	0.045973	FISH	Microscopy	Protein	FALSE	FISH Microscopy Protein	Microscopy Protein
A34	Microscopy FISH Protein	3	Raw	A	284356	41683.4	200989	367723	FISH	Microscopy	Protein	FALSE	FISH Microscopy Protein	Microscopy Protein
K34	Microscopy FISH Protein	3	Raw	K	181.664	0.14985	91.1103	362.217	FISH	Microscopy	Protein	FALSE	FISH Microscopy Protein	Microscopy Protein
n34	Microscopy FISH Protein	3	Raw	n	2.18935	0.182725	0.943764	5.07885	FISH	Microscopy	Protein	FALSE	FISH Microscopy Protein	Microscopy Protein
offset34	Microscopy FISH Protein	3	Raw	offset	301321	8256.3	284809	317834	FISH	Microscopy	Protein	FALSE	FISH Microscopy Protein	Microscopy Protein
A35	Microscopy FISH Protein	3	RPU	A	2.11827	0.453186	1.2119	3.02464	FISH	Microscopy	Protein	FALSE	FISH Microscopy Protein	Microscopy Protein
K35	Microscopy FISH Protein	3	RPU	K	184.218	0.199466	73.5191	461.598	FISH	Microscopy	Protein	FALSE	FISH Microscopy Protein	Microscopy Protein
n35	Microscopy FISH Protein	3	RPU	n	2.22464	0.238622	0.741339	6.6758	FISH	Microscopy	Protein	FALSE	FISH Microscopy Protein	Microscopy Protein
offset35	Microscopy FISH Protein	3	RPU	offset	0.246167	0.0643757	0.117416	0.374919	FISH	Microscopy	Protein	FALSE	FISH Microscopy Protein	Microscopy Protein
A36	Microscopy FISH TAMRA	1	Raw	A	4.57296e+06	291600	3.98976e+06	5.15616e+06	FISH	Microscopy	mRNA	FALSE	FISH Microscopy RNA	Microscopy RNA
K36	Microscopy FISH TAMRA	1	Raw	K	82.997	0.0636277	61.9166	111.255	FISH	Microscopy	mRNA	FALSE	FISH Microscopy RNA	Microscopy RNA
n36	Microscopy FISH TAMRA	1	Raw	n	1.66229	0.0541328	1.29551	2.13291	FISH	Microscopy	mRNA	FALSE	FISH Microscopy RNA	Microscopy RNA
offset36	Microscopy FISH TAMRA	1	Raw	offset	465911	31453.8	403004	528819	FISH	Microscopy	mRNA	FALSE	FISH Microscopy RNA	Microscopy RNA
A37	Microscopy FISH TAMRA	1	RPU	A	2.3742	0.171814	2.03057	2.71782	FISH	Microscopy	mRNA	FALSE	FISH Microscopy RNA	Microscopy RNA
K37	Microscopy FISH TAMRA	1	RPU	K	85.1599	0.0708085	61.4636	117.992	FISH	Microscopy	mRNA	FALSE	FISH Microscopy RNA	Microscopy RNA
n37	Microscopy FISH TAMRA	1	RPU	n	1.62811	0.0551958	1.26267	2.0993	FISH	Microscopy	mRNA	FALSE	FISH Microscopy RNA	Microscopy RNA
offset37	Microscopy FISH TAMRA	1	RPU	offset	0.0332982	0.0154212	0.00245577	0.0641406	FISH	Microscopy	mRNA	FALSE	FISH Microscopy RNA	Microscopy RNA
A38	Microscopy FISH TAMRA	2	Raw	A	4.1457e+06	579753	2.98619e+06	5.3052e+06	FISH	Microscopy	mRNA	FALSE	FISH Microscopy RNA	Microscopy RNA
K38	Microscopy FISH TAMRA	2	Raw	K	242.45	0.149655	121.706	482.984	FISH	Microscopy	mRNA	FALSE	FISH Microscopy RNA	Microscopy RNA
n38	Microscopy FISH TAMRA	2	Raw	n	1.24892	0.056581	0.96244	1.62068	FISH	Microscopy	mRNA	FALSE	FISH Microscopy RNA	Microscopy RNA
offset38	Microscopy FISH TAMRA	2	Raw	offset	379516	19428.6	340659	418374	FISH	Microscopy	mRNA	FALSE	FISH Microscopy RNA	Microscopy RNA
A39	Microscopy FISH TAMRA	2	RPU	A	2.17966	0.312995	1.55367	2.80566	FISH	Microscopy	mRNA	FALSE	FISH Microscopy RNA	Microscopy RNA
K39	Microscopy FISH TAMRA	2	RPU	K	231.791	0.149396	116.494	461.198	FISH	Microscopy	mRNA	FALSE	FISH Microscopy RNA	Microscopy RNA
n39	Microscopy FISH TAMRA	2	RPU	n	1.28567	0.06322	0.960921	1.72016	FISH	Microscopy	mRNA	FALSE	FISH Microscopy RNA	Microscopy RNA
offset39	Microscopy FISH TAMRA	2	RPU	offset	-0.0039589	0.0131495	-0.0302579	0.0223401	FISH	Microscopy	mRNA	FALSE	FISH Microscopy RNA	Microscopy RNA
A40	Microscopy FISH TAMRA	3	Raw	A	4.61315e+06	369519	3.87411e+06	5.35219e+06	FISH	Microscopy	mRNA	FALSE	FISH Microscopy RNA	Microscopy RNA
K40	Microscopy FISH TAMRA	3	Raw	K	179.652	0.0848715	121.532	265.568	FISH	Microscopy	mRNA	FALSE	FISH Microscopy RNA	Microscopy RNA
n40	Microscopy FISH TAMRA	3	Raw	n	1.72753	0.0557548	1.33634	2.23324	FISH	Microscopy	mRNA	FALSE	FISH Microscopy RNA	Microscopy RNA
offset40	Microscopy FISH TAMRA	3	Raw	offset	386513	19983.3	346546	426480	FISH	Microscopy	mRNA	FALSE	FISH Microscopy RNA	Microscopy RNA
A41	Microscopy FISH TAMRA	3	RPU	A	2.75434	0.227932	2.29848	3.21021	FISH	Microscopy	mRNA	FALSE	FISH Microscopy RNA	Microscopy RNA
K41	Microscopy FISH TAMRA	3	RPU	K	180.126	0.0857162	121.379	267.306	FISH	Microscopy	mRNA	FALSE	FISH Microscopy RNA	Microscopy RNA
n41	Microscopy FISH TAMRA	3	RPU	n	1.72933	0.0568756	1.33084	2.24713	FISH	Microscopy	mRNA	FALSE	FISH Microscopy RNA	Microscopy RNA
offset41	Microscopy FISH TAMRA	3	RPU	offset	0.0421165	0.0122519	0.0176128	0.0666203	FISH	Microscopy	mRNA	FALSE	FISH Microscopy RNA	Microscopy RNA
A42	Microscopy FISH mRNA-counts	1	Raw	A	108.755	5.87281	97.0096	120.501	FISH	Microscopy	mRNA	TRUE	FISH Microscopy RNA counts	Microscopy RNA counts
K42	Microscopy FISH mRNA-counts	1	Raw	K	79.5094	0.0574984	61.0129	103.613	FISH	Microscopy	mRNA	TRUE	FISH Microscopy RNA counts	Microscopy RNA counts
n42	Microscopy FISH mRNA-counts	1	Raw	n	1.78227	0.0492775	1.42042	2.23629	FISH	Microscopy	mRNA	TRUE	FISH Microscopy RNA counts	Microscopy RNA counts
offset42	Microscopy FISH mRNA-counts	1	Raw	offset	0.584485	0.546823	-0.509162	1.67813	FISH	Microscopy	mRNA	TRUE	FISH Microscopy RNA counts	Microscopy RNA counts
A43	Microscopy FISH mRNA-counts	1	RPU	A	2.43561	0.135454	2.1647	2.70652	FISH	Microscopy	mRNA	TRUE	FISH Microscopy RNA counts	Microscopy RNA counts
K43	Microscopy FISH mRNA-counts	1	RPU	K	79.5359	0.0579081	60.9182	103.844	FISH	Microscopy	mRNA	TRUE	FISH Microscopy RNA counts	Microscopy RNA counts
n43	Microscopy FISH mRNA-counts	1	RPU	n	1.79634	0.0484224	1.43729	2.24509	FISH	Microscopy	mRNA	TRUE	FISH Microscopy RNA counts	Microscopy RNA counts
offset43	Microscopy FISH mRNA-counts	1	RPU	offset	0.0129414	0.0126143	-0.0122871	0.0381699	FISH	Microscopy	mRNA	TRUE	FISH Microscopy RNA counts	Microscopy RNA counts
A44	Microscopy FISH mRNA-counts	2	Raw	A	76.0113	5.94298	64.1253	87.8972	FISH	Microscopy	mRNA	TRUE	FISH Microscopy RNA counts	Microscopy RNA counts
K44	Microscopy FISH mRNA-counts	2	Raw	K	224.508	0.0851926	151.651	332.366	FISH	Microscopy	mRNA	TRUE	FISH Microscopy RNA counts	Microscopy RNA counts
n44	Microscopy FISH mRNA-counts	2	Raw	n	1.31767	0.037386	1.10926	1.56523	FISH	Microscopy	mRNA	TRUE	FISH Microscopy RNA counts	Microscopy RNA counts
offset44	Microscopy FISH mRNA-counts	2	Raw	offset	-0.123096	0.219353	-0.561802	0.31561	FISH	Microscopy	mRNA	TRUE	FISH Microscopy RNA counts	Microscopy RNA counts
A45	Microscopy FISH mRNA-counts	2	RPU	A	2.16605	0.226687	1.71268	2.61942	FISH	Microscopy	mRNA	TRUE	FISH Microscopy RNA counts	Microscopy RNA counts
K45	Microscopy FISH mRNA-counts	2	RPU	K	236.286	0.112251	140.908	396.222	FISH	Microscopy	mRNA	TRUE	FISH Microscopy RNA counts	Microscopy RNA counts
n45	Microscopy FISH mRNA-counts	2	RPU	n	1.298	0.0450491	1.05482	1.59725	FISH	Microscopy	mRNA	TRUE	FISH Microscopy RNA counts	Microscopy RNA counts
offset45	Microscopy FISH mRNA-counts	2	RPU	offset	-0.00335226	0.00782193	-0.0189961	0.0122916	FISH	Microscopy	mRNA	TRUE	FISH Microscopy RNA counts	Microscopy RNA counts
A46	Microscopy FISH mRNA-counts	3	Raw	A	94.6462	5.13331	84.3796	104.913	FISH	Microscopy	mRNA	TRUE	FISH Microscopy RNA counts	Microscopy RNA counts
K46	Microscopy FISH mRNA-counts	3	Raw	K	170.877	0.0618352	128.533	227.172	FISH	Microscopy	mRNA	TRUE	FISH Microscopy RNA counts	Microscopy RNA counts
n46	Microscopy FISH mRNA-counts	3	Raw	n	1.80676	0.0418481	1.49006	2.19077	FISH	Microscopy	mRNA	TRUE	FISH Microscopy RNA counts	Microscopy RNA counts
offset46	Microscopy FISH mRNA-counts	3	Raw	offset	0.442212	0.254272	-0.0663323	0.950756	FISH	Microscopy	mRNA	TRUE	FISH Microscopy RNA counts	Microscopy RNA counts
A47	Microscopy FISH mRNA-counts	3	RPU	A	2.81081	0.152371	2.50607	3.11555	FISH	Microscopy	mRNA	TRUE	FISH Microscopy RNA counts	Microscopy RNA counts
K47	Microscopy FISH mRNA-counts	3	RPU	K	170.998	0.0618274	128.628	227.324	FISH	Microscopy	mRNA	TRUE	FISH Microscopy RNA counts	Microscopy RNA counts
n47	Microscopy FISH mRNA-counts	3	RPU	n	1.80608	0.0417747	1.49001	2.18921	FISH	Microscopy	mRNA	TRUE	FISH Microscopy RNA counts	Microscopy RNA counts
offset47	Microscopy FISH mRNA-counts	3	RPU	offset	0.0131505	0.00757329	-0.00199611	0.028297	FISH	Microscopy	mRNA	TRUE	FISH Microscopy RNA counts	Microscopy RNA counts
A48	Flow HCR mRNA	1	Raw	A	20.225	0.981769	18.2615	22.1885	HCR	Flow	mRNA	FALSE	HCR Flow RNA	Flow RNA
K48	Flow HCR mRNA	1	Raw	K	72.4078	0.0397532	60.2947	86.9544	HCR	Flow	mRNA	FALSE	HCR Flow RNA	Flow RNA
n48	Flow HCR mRNA	1	Raw	n	1.69198	0.0589415	1.28977	2.21961	HCR	Flow	mRNA	FALSE	HCR Flow RNA	Flow RNA
offset48	Flow HCR mRNA	1	Raw	offset	17.619	0.49204	16.6349	18.6031	HCR	Flow	mRNA	FALSE	HCR Flow RNA	Flow RNA
A49	Flow HCR mRNA	1	RPU	A	2.061	0.109152	1.8427	2.2793	HCR	Flow	mRNA	FALSE	HCR Flow RNA	Flow RNA
K49	Flow HCR mRNA	1	RPU	K	73.8153	0.0429249	60.5754	89.949	HCR	Flow	mRNA	FALSE	HCR Flow RNA	Flow RNA
n49	Flow HCR mRNA	1	RPU	n	1.61637	0.0517682	1.27351	2.05153	HCR	Flow	mRNA	FALSE	HCR Flow RNA	Flow RNA
offset49	Flow HCR mRNA	1	RPU	offset	0.10503	0.0368782	0.0312735	0.178786	HCR	Flow	mRNA	FALSE	HCR Flow RNA	Flow RNA
A50	Flow HCR mRNA	2	Raw	A	27.583	13.1492	1.28465	53.8813	HCR	Flow	mRNA	FALSE	HCR Flow RNA	Flow RNA
K50	Flow HCR mRNA	2	Raw	K	765.515	0.498247	77.1719	7593.6	HCR	Flow	mRNA	FALSE	HCR Flow RNA	Flow RNA
n50	Flow HCR mRNA	2	Raw	n	0.79012	0.115631	0.463908	1.34572	HCR	Flow	mRNA	FALSE	HCR Flow RNA	Flow RNA
offset50	Flow HCR mRNA	2	Raw	offset	14.7651	0.513497	13.7382	15.7921	HCR	Flow	mRNA	FALSE	HCR Flow RNA	Flow RNA
A51	Flow HCR mRNA	2	RPU	A	3.59915	1.49043	0.618283	6.58002	HCR	Flow	mRNA	FALSE	HCR Flow RNA	Flow RNA
K51	Flow HCR mRNA	2	RPU	K	440.337	0.416383	64.717	2996.07	HCR	Flow	mRNA	FALSE	HCR Flow RNA	Flow RNA
n51	Flow HCR mRNA	2	RPU	n	0.874711	0.125847	0.489972	1.56156	HCR	Flow	mRNA	FALSE	HCR Flow RNA	Flow RNA
offset51	Flow HCR mRNA	2	RPU	offset	-0.0238387	0.0872698	-0.198378	0.150701	HCR	Flow	mRNA	FALSE	HCR Flow RNA	Flow RNA
A52	Flow HCR mRNA	3	Raw	A	25.5357	6.79593	11.9439	39.1276	HCR	Flow	mRNA	FALSE	HCR Flow RNA	Flow RNA
K52	Flow HCR mRNA	3	Raw	K	499.582	0.287614	132.855	1878.6	HCR	Flow	mRNA	FALSE	HCR Flow RNA	Flow RNA
n52	Flow HCR mRNA	3	Raw	n	0.831042	0.0891161	0.551304	1.25272	HCR	Flow	mRNA	FALSE	HCR Flow RNA	Flow RNA
offset52	Flow HCR mRNA	3	Raw	offset	17.3329	0.376166	16.5806	18.0852	HCR	Flow	mRNA	FALSE	HCR Flow RNA	Flow RNA
1	Flow HCR mRNA	3	RPU	A	NA	NA	NA	NA	HCR	Flow	mRNA	FALSE	HCR Flow RNA	Flow RNA
2	Flow HCR mRNA	3	RPU	K	NA	NA	NA	NA	HCR	Flow	mRNA	FALSE	HCR Flow RNA	Flow RNA
3	Flow HCR mRNA	3	RPU	n	NA	NA	NA	NA	HCR	Flow	mRNA	FALSE	HCR Flow RNA	Flow RNA
4	Flow HCR mRNA	3	RPU	offset	NA	NA	NA	NA	HCR	Flow	mRNA	FALSE	HCR Flow RNA	Flow RNA
A53	Microscopy HCR Protein	1	Raw	A	2.30981e+06	79784.5	2.15024e+06	2.46938e+06	HCR	Microscopy	Protein	FALSE	HCR Microscopy Protein	Microscopy Protein
K53	Microscopy HCR Protein	1	Raw	K	125.768	0.0319643	108.553	145.713	HCR	Microscopy	Protein	FALSE	HCR Microscopy Protein	Microscopy Protein
n53	Microscopy HCR Protein	1	Raw	n	2.31929	0.0344109	1.9794	2.71755	HCR	Microscopy	Protein	FALSE	HCR Microscopy Protein	Microscopy Protein
offset53	Microscopy HCR Protein	1	Raw	offset	298403	11210.4	275982	320824	HCR	Microscopy	Protein	FALSE	HCR Microscopy Protein	Microscopy Protein
A54	Microscopy HCR Protein	1	RPU	A	2.81337	0.141414	2.53054	3.0962	HCR	Microscopy	Protein	FALSE	HCR Microscopy Protein	Microscopy Protein
K54	Microscopy HCR Protein	1	RPU	K	124.635	0.0359957	105.596	147.106	HCR	Microscopy	Protein	FALSE	HCR Microscopy Protein	Microscopy Protein
n54	Microscopy HCR Protein	1	RPU	n	2.42765	0.0434193	1.98768	2.965	HCR	Microscopy	Protein	FALSE	HCR Microscopy Protein	Microscopy Protein
offset54	Microscopy HCR Protein	1	RPU	offset	-0.0767745	0.0168168	-0.110408	-0.0431409	HCR	Microscopy	Protein	FALSE	HCR Microscopy Protein	Microscopy Protein
A55	Microscopy HCR Protein	2	Raw	A	2.93849e+06	110883	2.71673e+06	3.16026e+06	HCR	Microscopy	Protein	FALSE	HCR Microscopy Protein	Microscopy Protein
K55	Microscopy HCR Protein	2	Raw	K	177.57	0.0402202	147.547	213.703	HCR	Microscopy	Protein	FALSE	HCR Microscopy Protein	Microscopy Protein
n55	Microscopy HCR Protein	2	Raw	n	1.65305	0.0243727	1.47755	1.8494	HCR	Microscopy	Protein	FALSE	HCR Microscopy Protein	Microscopy Protein
offset55	Microscopy HCR Protein	2	Raw	offset	310876	7276.58	296322	325429	HCR	Microscopy	Protein	FALSE	HCR Microscopy Protein	Microscopy Protein
A56	Microscopy HCR Protein	2	RPU	A	3.32826	0.12608	3.0761	3.58042	HCR	Microscopy	Protein	FALSE	HCR Microscopy Protein	Microscopy Protein
K56	Microscopy HCR Protein	2	RPU	K	180.601	0.0373878	152.035	214.534	HCR	Microscopy	Protein	FALSE	HCR Microscopy Protein	Microscopy Protein
n56	Microscopy HCR Protein	2	RPU	n	1.63344	0.0237347	1.46432	1.82211	HCR	Microscopy	Protein	FALSE	HCR Microscopy Protein	Microscopy Protein
offset56	Microscopy HCR Protein	2	RPU	offset	0.034346	0.00783889	0.0186683	0.0500238	HCR	Microscopy	Protein	FALSE	HCR Microscopy Protein	Microscopy Protein
A57	Microscopy HCR Protein	3	Raw	A	3.59254e+06	149585	3.29337e+06	3.89171e+06	HCR	Microscopy	Protein	FALSE	HCR Microscopy Protein	Microscopy Protein
K57	Microscopy HCR Protein	3	Raw	K	225.031	0.0378869	189.003	267.927	HCR	Microscopy	Protein	FALSE	HCR Microscopy Protein	Microscopy Protein
n57	Microscopy HCR Protein	3	Raw	n	1.8116	0.0261363	1.60616	2.04331	HCR	Microscopy	Protein	FALSE	HCR Microscopy Protein	Microscopy Protein
offset57	Microscopy HCR Protein	3	Raw	offset	304029	7866.63	288296	319762	HCR	Microscopy	Protein	FALSE	HCR Microscopy Protein	Microscopy Protein
A58	Microscopy HCR Protein	3	RPU	A	3.79896	0.15903	3.4809	4.11702	HCR	Microscopy	Protein	FALSE	HCR Microscopy Protein	Microscopy Protein
K58	Microscopy HCR Protein	3	RPU	K	222.913	0.0374008	187.644	264.812	HCR	Microscopy	Protein	FALSE	HCR Microscopy Protein	Microscopy Protein
n58	Microscopy HCR Protein	3	RPU	n	1.81356	0.0266413	1.60416	2.05028	HCR	Microscopy	Protein	FALSE	HCR Microscopy Protein	Microscopy Protein
offset58	Microscopy HCR Protein	3	RPU	offset	0.0347839	0.00911554	0.0165528	0.053015	HCR	Microscopy	Protein	FALSE	HCR Microscopy Protein	Microscopy Protein
A59	Microscopy HCR TAMRA	1	Raw	A	1.40865e+06	130072	1.1485e+06	1.66879e+06	HCR	Microscopy	mRNA	FALSE	HCR Microscopy RNA	Microscopy RNA
K59	Microscopy HCR TAMRA	1	Raw	K	90.2052	0.0778313	63.0332	129.09	HCR	Microscopy	mRNA	FALSE	HCR Microscopy RNA	Microscopy RNA
n59	Microscopy HCR TAMRA	1	Raw	n	1.81445	0.0931508	1.18152	2.78641	HCR	Microscopy	mRNA	FALSE	HCR Microscopy RNA	Microscopy RNA
offset59	Microscopy HCR TAMRA	1	Raw	offset	394245	31589.9	331065	457425	HCR	Microscopy	mRNA	FALSE	HCR Microscopy RNA	Microscopy RNA
A60	Microscopy HCR TAMRA	1	RPU	A	1.99008	0.19977	1.59054	2.38962	HCR	Microscopy	mRNA	FALSE	HCR Microscopy RNA	Microscopy RNA
K60	Microscopy HCR TAMRA	1	RPU	K	93.6125	0.0721247	67.1559	130.492	HCR	Microscopy	mRNA	FALSE	HCR Microscopy RNA	Microscopy RNA
n60	Microscopy HCR TAMRA	1	RPU	n	1.85194	0.0800305	1.28105	2.67724	HCR	Microscopy	mRNA	FALSE	HCR Microscopy RNA	Microscopy RNA
offset60	Microscopy HCR TAMRA	1	RPU	offset	-0.103322	0.0377622	-0.178847	-0.0277978	HCR	Microscopy	mRNA	FALSE	HCR Microscopy RNA	Microscopy RNA
A61	Microscopy HCR TAMRA	2	Raw	A	1.13498e+06	339661	455659	1.8143e+06	HCR	Microscopy	mRNA	FALSE	HCR Microscopy RNA	Microscopy RNA
K61	Microscopy HCR TAMRA	2	Raw	K	261.539	0.304572	64.3269	1063.36	HCR	Microscopy	mRNA	FALSE	HCR Microscopy RNA	Microscopy RNA
n61	Microscopy HCR TAMRA	2	Raw	n	1.06478	0.117378	0.620161	1.82817	HCR	Microscopy	mRNA	FALSE	HCR Microscopy RNA	Microscopy RNA
offset61	Microscopy HCR TAMRA	2	Raw	offset	374915	21425.1	332065	417765	HCR	Microscopy	mRNA	FALSE	HCR Microscopy RNA	Microscopy RNA
A62	Microscopy HCR TAMRA	2	RPU	A	2.65927	0.892023	0.87522	4.44331	HCR	Microscopy	mRNA	FALSE	HCR Microscopy RNA	Microscopy RNA
K62	Microscopy HCR TAMRA	2	RPU	K	273.621	0.32885	60.1798	1244.08	HCR	Microscopy	mRNA	FALSE	HCR Microscopy RNA	Microscopy RNA
n62	Microscopy HCR TAMRA	2	RPU	n	1.05028	0.118553	0.608414	1.81305	HCR	Microscopy	mRNA	FALSE	HCR Microscopy RNA	Microscopy RNA
offset62	Microscopy HCR TAMRA	2	RPU	offset	-0.0929009	0.0479623	-0.188825	0.00302368	HCR	Microscopy	mRNA	FALSE	HCR Microscopy RNA	Microscopy RNA
A63	Microscopy HCR TAMRA	3	Raw	A	1.78452e+06	1.01708e+06	-249641	3.81867e+06	HCR	Microscopy	mRNA	FALSE	HCR Microscopy RNA	Microscopy RNA
K63	Microscopy HCR TAMRA	3	Raw	K	726.067	0.49187	75.3765	6993.87	HCR	Microscopy	mRNA	FALSE	HCR Microscopy RNA	Microscopy RNA
n63	Microscopy HCR TAMRA	3	Raw	n	0.98284	0.117836	0.57123	1.69104	HCR	Microscopy	mRNA	FALSE	HCR Microscopy RNA	Microscopy RNA
offset63	Microscopy HCR TAMRA	3	Raw	offset	358974	20557.9	317859	400090	HCR	Microscopy	mRNA	FALSE	HCR Microscopy RNA	Microscopy RNA
A64	Microscopy HCR TAMRA	3	RPU	A	2.86138	1.44454	-0.0277103	5.75046	HCR	Microscopy	mRNA	FALSE	HCR Microscopy RNA	Microscopy RNA
K64	Microscopy HCR TAMRA	3	RPU	K	628.967	0.428703	87.3418	4529.32	HCR	Microscopy	mRNA	FALSE	HCR Microscopy RNA	Microscopy RNA
n64	Microscopy HCR TAMRA	3	RPU	n	1.0332	0.117531	0.601345	1.77519	HCR	Microscopy	mRNA	FALSE	HCR Microscopy RNA	Microscopy RNA
offset64	Microscopy HCR TAMRA	3	RPU	offset	0.017858	0.0357216	-0.0535853	0.0893013	HCR	Microscopy	mRNA	FALSE	HCR Microscopy RNA	Microscopy RNA
A65	Microscopy HCR mRNA-counts	1	Raw	A	34.444	2.58646	29.2711	39.6169	HCR	Microscopy	mRNA	TRUE	HCR Microscopy RNA counts	Microscopy RNA counts
K65	Microscopy HCR mRNA-counts	1	Raw	K	85.9878	0.0678276	62.919	117.515	HCR	Microscopy	mRNA	TRUE	HCR Microscopy RNA counts	Microscopy RNA counts
n65	Microscopy HCR mRNA-counts	1	Raw	n	1.57132	0.0562173	1.21291	2.03563	HCR	Microscopy	mRNA	TRUE	HCR Microscopy RNA counts	Microscopy RNA counts
offset65	Microscopy HCR mRNA-counts	1	Raw	offset	0.648528	0.247921	0.152685	1.14437	HCR	Microscopy	mRNA	TRUE	HCR Microscopy RNA counts	Microscopy RNA counts
A66	Microscopy HCR mRNA-counts	1	RPU	A	2.17549	0.166317	1.84285	2.50812	HCR	Microscopy	mRNA	TRUE	HCR Microscopy RNA counts	Microscopy RNA counts
K66	Microscopy HCR mRNA-counts	1	RPU	K	84.7562	0.0718776	60.8719	118.012	HCR	Microscopy	mRNA	TRUE	HCR Microscopy RNA counts	Microscopy RNA counts
n66	Microscopy HCR mRNA-counts	1	RPU	n	1.56546	0.0526238	1.22855	1.99475	HCR	Microscopy	mRNA	TRUE	HCR Microscopy RNA counts	Microscopy RNA counts
offset66	Microscopy HCR mRNA-counts	1	RPU	offset	-0.0629329	0.0148274	-0.0925877	-0.033278	HCR	Microscopy	mRNA	TRUE	HCR Microscopy RNA counts	Microscopy RNA counts
A67	Microscopy HCR mRNA-counts	2	Raw	A	29.0558	9.39663	10.2625	47.8491	HCR	Microscopy	mRNA	TRUE	HCR Microscopy RNA counts	Microscopy RNA counts
K67	Microscopy HCR mRNA-counts	2	Raw	K	192.426	0.344998	39.2887	942.457	HCR	Microscopy	mRNA	TRUE	HCR Microscopy RNA counts	Microscopy RNA counts
n67	Microscopy HCR mRNA-counts	2	Raw	n	1.75636	0.233292	0.599834	5.14278	HCR	Microscopy	mRNA	TRUE	HCR Microscopy RNA counts	Microscopy RNA counts
offset67	Microscopy HCR mRNA-counts	2	Raw	offset	0.65525	0.440196	-0.225141	1.53564	HCR	Microscopy	mRNA	TRUE	HCR Microscopy RNA counts	Microscopy RNA counts
A68	Microscopy HCR mRNA-counts	2	RPU	A	2.7422	0.759776	1.22264	4.26175	HCR	Microscopy	mRNA	TRUE	HCR Microscopy RNA counts	Microscopy RNA counts
K68	Microscopy HCR mRNA-counts	2	RPU	K	211.919	0.270581	60.9549	736.772	HCR	Microscopy	mRNA	TRUE	HCR Microscopy RNA counts	Microscopy RNA counts
n68	Microscopy HCR mRNA-counts	2	RPU	n	1.56824	0.154056	0.771435	3.18804	HCR	Microscopy	mRNA	TRUE	HCR Microscopy RNA counts	Microscopy RNA counts
offset68	Microscopy HCR mRNA-counts	2	RPU	offset	-0.118234	0.0381804	-0.194595	-0.0418729	HCR	Microscopy	mRNA	TRUE	HCR Microscopy RNA counts	Microscopy RNA counts
A69	Microscopy HCR mRNA-counts	3	Raw	A	46.2455	14.035	18.1756	74.3155	HCR	Microscopy	mRNA	TRUE	HCR Microscopy RNA counts	Microscopy RNA counts
K69	Microscopy HCR mRNA-counts	3	Raw	K	459.569	0.302199	114.276	1848.2	HCR	Microscopy	mRNA	TRUE	HCR Microscopy RNA counts	Microscopy RNA counts
n69	Microscopy HCR mRNA-counts	3	Raw	n	0.930835	0.0810575	0.640852	1.35203	HCR	Microscopy	mRNA	TRUE	HCR Microscopy RNA counts	Microscopy RNA counts
offset69	Microscopy HCR mRNA-counts	3	Raw	offset	-0.466576	0.451257	-1.36909	0.435937	HCR	Microscopy	mRNA	TRUE	HCR Microscopy RNA counts	Microscopy RNA counts
A70	Microscopy HCR mRNA-counts	3	RPU	A	2.57994	0.737792	1.10436	4.05553	HCR	Microscopy	mRNA	TRUE	HCR Microscopy RNA counts	Microscopy RNA counts
K70	Microscopy HCR mRNA-counts	3	RPU	K	407.368	0.283889	110.207	1505.79	HCR	Microscopy	mRNA	TRUE	HCR Microscopy RNA counts	Microscopy RNA counts
n70	Microscopy HCR mRNA-counts	3	RPU	n	0.969285	0.0829952	0.661395	1.4205	HCR	Microscopy	mRNA	TRUE	HCR Microscopy RNA counts	Microscopy RNA counts
offset70	Microscopy HCR mRNA-counts	3	RPU	offset	-0.0374337	0.0259027	-0.0892391	0.0143718	HCR	Microscopy	mRNA	TRUE	HCR Microscopy RNA counts	Microscopy RNA counts

## Sheet: Burst Estimates
	P	Size	Rep	Method	Sample	FISH_Efficiency	HCR_Efficiency	Efficiency	BurstNum	BurstSize	BurstFreq	BurstSize_SE	BurstFreq_SE
1	0.585142	0.151788	1	FISH	Negative Control	1	1	FISH 1 HCR 1	0.151788	0.708986	0.000903503	NA	NA
2	0.179597	0.20017	1	FISH	0	1	1	FISH 1 HCR 1	0.20017	4.56803	0.00119149	NA	NA
3	0.247105	1.10312	1	FISH	5	1	1	FISH 1 HCR 1	1.10312	3.04687	0.00656618	NA	NA
4	0.182965	0.959545	1	FISH	10	1	1	FISH 1 HCR 1	0.959545	4.46551	0.00571158	NA	NA
5	0.0836776	1.21384	1	FISH	20	1	1	FISH 1 HCR 1	1.21384	10.9506	0.00722522	NA	NA
6	0.0430756	1.2373	1	FISH	40	1	1	FISH 1 HCR 1	1.2373	22.215	0.00736487	NA	NA
7	0.0265121	2.23697	1	FISH	100	1	1	FISH 1 HCR 1	2.23697	36.7186	0.0133153	NA	NA
8	0.0241383	2.89904	1	FISH	400	1	1	FISH 1 HCR 1	2.89904	40.4279	0.0172562	NA	NA
9	0.0227928	2.87701	1	FISH	1000	1	1	FISH 1 HCR 1	2.87701	42.8735	0.0171251	NA	NA
10	0.717736	0.42924	2	FISH	Negative Control	1	1	FISH 1 HCR 1	0.42924	0.393271	0.002555	NA	NA
11	0.684744	0.494501	2	FISH	0	1	1	FISH 1 HCR 1	0.494501	0.460399	0.00294346	NA	NA
12	0.388519	0.469903	2	FISH	5	1	1	FISH 1 HCR 1	0.469903	1.57388	0.00279704	NA	NA
13	0.29986	0.840747	2	FISH	10	1	1	FISH 1 HCR 1	0.840747	2.33489	0.00500444	NA	NA
14	0.24809	1.76768	2	FISH	20	1	1	FISH 1 HCR 1	1.76768	3.03079	0.0105219	NA	NA
15	0.112332	1.10808	2	FISH	40	1	1	FISH 1 HCR 1	1.10808	7.90215	0.00659573	NA	NA
16	0.0476672	1.48479	2	FISH	100	1	1	FISH 1 HCR 1	1.48479	19.9788	0.00883806	NA	NA
17	0.0274996	1.80672	2	FISH	400	1	1	FISH 1 HCR 1	1.80672	35.3642	0.0107543	NA	NA
18	0.0336597	2.74158	2	FISH	1000	1	1	FISH 1 HCR 1	2.74158	28.7091	0.0163189	NA	NA
19	0.744351	0.353897	3	FISH	Negative Control	1	1	FISH 1 HCR 1	0.353897	0.343453	0.00210653	NA	NA
20	0.836837	2.23872	3	FISH	0	1	1	FISH 1 HCR 1	2.23872	0.194976	0.0133257	NA	NA
21	0.562988	2.17889	3	FISH	5	1	1	FISH 1 HCR 1	2.17889	0.776235	0.0129696	NA	NA
22	0.416148	0.8053	3	FISH	10	1	1	FISH 1 HCR 1	0.8053	1.40299	0.00479345	NA	NA
23	0.292332	1.50281	3	FISH	20	1	1	FISH 1 HCR 1	1.50281	2.42077	0.00894527	NA	NA
24	0.181189	1.97966	3	FISH	40	1	1	FISH 1 HCR 1	1.97966	4.51911	0.0117837	NA	NA
25	0.0603099	2.07499	3	FISH	100	1	1	FISH 1 HCR 1	2.07499	15.581	0.0123511	NA	NA
26	0.0278734	2.45965	3	FISH	400	1	1	FISH 1 HCR 1	2.45965	34.8765	0.0146407	NA	NA
27	0.0319113	3.34011	3	FISH	1000	1	1	FISH 1 HCR 1	3.34011	30.3369	0.0198816	NA	NA
28	1	3.0741e+07	1	HCR	Negative Control	1	1	FISH 1 HCR 1	3.0741e+07	5.73813e-08	182982	NA	NA
29	1	2.59406e+08	1	HCR	0	1	1	FISH 1 HCR 1	2.59406e+08	3.59016e-09	1.54408e+06	NA	NA
30	0.876119	8.42686	1	HCR	5	1	1	FISH 1 HCR 1	8.42686	0.141397	0.0501599	NA	NA
31	0.829739	10.2853	1	HCR	10	1	1	FISH 1 HCR 1	10.2853	0.205198	0.061222	NA	NA
32	0.429853	3.96407	1	HCR	20	1	1	FISH 1 HCR 1	3.96407	1.32638	0.0235957	NA	NA
33	0.310887	4.43106	1	HCR	40	1	1	FISH 1 HCR 1	4.43106	2.2166	0.0263753	NA	NA
34	0.158456	4.10099	1	HCR	100	1	1	FISH 1 HCR 1	4.10099	5.31091	0.0244107	NA	NA
35	0.0964979	4.26098	1	HCR	400	1	1	FISH 1 HCR 1	4.26098	9.36292	0.025363	NA	NA
36	0.11681	4.71683	1	HCR	1000	1	1	FISH 1 HCR 1	4.71683	7.56095	0.0280764	NA	NA
37	1	1.04495e+08	2	HCR	Negative Control	1	1	FISH 1 HCR 1	1.04495e+08	2.28467e-08	621995	NA	NA
38	0.831176	9.30835	2	HCR	0	1	1	FISH 1 HCR 1	9.30835	0.203114	0.0554069	NA	NA
39	0.643957	1.33477	2	HCR	5	1	1	FISH 1 HCR 1	1.33477	0.552899	0.00794505	NA	NA
40	0.401942	0.388191	2	HCR	10	1	1	FISH 1 HCR 1	0.388191	1.48792	0.00231066	NA	NA
41	0.270239	0.968323	2	HCR	20	1	1	FISH 1 HCR 1	0.968323	2.70042	0.00576383	NA	NA
42	0.247953	1.54737	2	HCR	40	1	1	FISH 1 HCR 1	1.54737	3.03302	0.00921055	NA	NA
43	0.181478	2.15017	2	HCR	100	1	1	FISH 1 HCR 1	2.15017	4.5103	0.0127986	NA	NA
44	0.115259	3.23874	2	HCR	400	1	1	FISH 1 HCR 1	3.23874	7.67612	0.0192782	NA	NA
45	0.116431	4.39008	2	HCR	1000	1	1	FISH 1 HCR 1	4.39008	7.58877	0.0261315	NA	NA
46	0.80669	1.98895	3	HCR	Negative Control	1	1	FISH 1 HCR 1	1.98895	0.239634	0.011839	NA	NA
47	0.00763033	0.149446	3	HCR	0	1	1	FISH 1 HCR 1	0.149446	130.056	0.000889561	NA	NA
48	0.564688	0.791814	3	HCR	5	1	1	FISH 1 HCR 1	0.791814	0.77089	0.00471318	NA	NA
49	0.549557	1.13717	3	HCR	10	1	1	FISH 1 HCR 1	1.13717	0.819647	0.00676887	NA	NA
50	0.638079	4.81645	3	HCR	20	1	1	FISH 1 HCR 1	4.81645	0.567205	0.0286694	NA	NA
51	0.462795	4.17845	3	HCR	40	1	1	FISH 1 HCR 1	4.17845	1.16078	0.0248717	NA	NA
52	0.337726	4.70168	3	HCR	100	1	1	FISH 1 HCR 1	4.70168	1.96098	0.0279862	NA	NA
53	0.109134	3.16831	3	HCR	400	1	1	FISH 1 HCR 1	3.16831	8.16303	0.018859	NA	NA
54	0.05895	2.26234	3	HCR	1000	1	1	FISH 1 HCR 1	2.26234	15.9635	0.0134663	NA	NA
55	0.572639	0.151788	1	FISH	Negative Control	0.95	0.341465	FISH 0.95 HCR 0.34	0.151788	0.746301	0.000903503	NA	NA
56	0.172163	0.20017	1	FISH	0	0.95	0.341465	FISH 0.95 HCR 0.34	0.20017	4.80845	0.00119149	NA	NA
57	0.237686	1.10312	1	FISH	5	0.95	0.341465	FISH 0.95 HCR 0.34	1.10312	3.20723	0.00656618	NA	NA
58	0.175422	0.959545	1	FISH	10	0.95	0.341465	FISH 0.95 HCR 0.34	0.959545	4.70054	0.00571158	NA	NA
59	0.0798277	1.21384	1	FISH	20	0.95	0.341465	FISH 0.95 HCR 0.34	1.21384	11.527	0.00722522	NA	NA
60	0.0410102	1.2373	1	FISH	40	0.95	0.341465	FISH 0.95 HCR 0.34	1.2373	23.3842	0.00736487	NA	NA
61	0.0252199	2.23697	1	FISH	100	0.95	0.341465	FISH 0.95 HCR 0.34	2.23697	38.6512	0.0133153	NA	NA
62	0.0229591	2.89904	1	FISH	400	0.95	0.341465	FISH 0.95 HCR 0.34	2.89904	42.5557	0.0172562	NA	NA
63	0.0216779	2.87701	1	FISH	1000	0.95	0.341465	FISH 0.95 HCR 0.34	2.87701	45.13	0.0171251	NA	NA
64	0.707229	0.42924	2	FISH	Negative Control	0.95	0.341465	FISH 0.95 HCR 0.34	0.42924	0.413969	0.002555	NA	NA
65	0.673568	0.494501	2	FISH	0	0.95	0.341465	FISH 0.95 HCR 0.34	0.494501	0.484631	0.00294346	NA	NA
66	0.376405	0.469903	2	FISH	5	0.95	0.341465	FISH 0.95 HCR 0.34	0.469903	1.65671	0.00279704	NA	NA
67	0.289203	0.840747	2	FISH	10	0.95	0.341465	FISH 0.95 HCR 0.34	0.840747	2.45778	0.00500444	NA	NA
68	0.238646	1.76768	2	FISH	20	0.95	0.341465	FISH 0.95 HCR 0.34	1.76768	3.19031	0.0105219	NA	NA
69	0.107319	1.10808	2	FISH	40	0.95	0.341465	FISH 0.95 HCR 0.34	1.10808	8.31806	0.00659573	NA	NA
70	0.045392	1.48479	2	FISH	100	0.95	0.341465	FISH 0.95 HCR 0.34	1.48479	21.0303	0.00883806	NA	NA
71	0.0261606	1.80672	2	FISH	400	0.95	0.341465	FISH 0.95 HCR 0.34	1.80672	37.2255	0.0107543	NA	NA
72	0.0320306	2.74158	2	FISH	1000	0.95	0.341465	FISH 0.95 HCR 0.34	2.74158	30.2201	0.0163189	NA	NA
73	0.734468	0.353897	3	FISH	Negative Control	0.95	0.341465	FISH 0.95 HCR 0.34	0.353897	0.361529	0.00210653	NA	NA
74	0.829712	2.23872	3	FISH	0	0.95	0.341465	FISH 0.95 HCR 0.34	2.23872	0.205238	0.0133257	NA	NA
75	0.550331	2.17889	3	FISH	5	0.95	0.341465	FISH 0.95 HCR 0.34	2.17889	0.81709	0.0129696	NA	NA
76	0.403742	0.8053	3	FISH	10	0.95	0.341465	FISH 0.95 HCR 0.34	0.8053	1.47683	0.00479345	NA	NA
77	0.281835	1.50281	3	FISH	20	0.95	0.341465	FISH 0.95 HCR 0.34	1.50281	2.54817	0.00894527	NA	NA
78	0.173703	1.97966	3	FISH	40	0.95	0.341465	FISH 0.95 HCR 0.34	1.97966	4.75696	0.0117837	NA	NA
79	0.0574677	2.07499	3	FISH	100	0.95	0.341465	FISH 0.95 HCR 0.34	2.07499	16.4011	0.0123511	NA	NA
80	0.0265167	2.45965	3	FISH	400	0.95	0.341465	FISH 0.95 HCR 0.34	2.45965	36.7121	0.0146407	NA	NA
81	0.0303641	3.34011	3	FISH	1000	0.95	0.341465	FISH 0.95 HCR 0.34	3.34011	31.9336	0.0198816	NA	NA
82	1	3.0741e+07	1	HCR	Negative Control	0.95	0.341465	FISH 0.95 HCR 0.34	3.0741e+07	1.68045e-07	182982	NA	NA
83	1	2.59406e+08	1	HCR	0	0.95	0.341465	FISH 0.95 HCR 0.34	2.59406e+08	1.0514e-08	1.54408e+06	NA	NA
84	0.707169	8.42686	1	HCR	5	0.95	0.341465	FISH 0.95 HCR 0.34	8.42686	0.41409	0.0501599	NA	NA
85	0.624635	10.2853	1	HCR	10	0.95	0.341465	FISH 0.95 HCR 0.34	10.2853	0.600936	0.061222	NA	NA
86	0.204735	3.96407	1	HCR	20	0.95	0.341465	FISH 0.95 HCR 0.34	3.96407	3.88437	0.0235957	NA	NA
87	0.133486	4.43106	1	HCR	40	0.95	0.341465	FISH 0.95 HCR 0.34	4.43106	6.49144	0.0263753	NA	NA
88	0.0604108	4.10099	1	HCR	100	0.95	0.341465	FISH 0.95 HCR 0.34	4.10099	15.5533	0.0244107	NA	NA
89	0.0351867	4.26098	1	HCR	400	0.95	0.341465	FISH 0.95 HCR 0.34	4.26098	27.4199	0.025363	NA	NA
90	0.0432102	4.71683	1	HCR	1000	0.95	0.341465	FISH 0.95 HCR 0.34	4.71683	22.1427	0.0280764	NA	NA
91	1	1.04495e+08	2	HCR	Negative Control	0.95	0.341465	FISH 0.95 HCR 0.34	1.04495e+08	6.6908e-08	621995	NA	NA
92	0.627025	9.30835	2	HCR	0	0.95	0.341465	FISH 0.95 HCR 0.34	9.30835	0.594833	0.0554069	NA	NA
93	0.381796	1.33477	2	HCR	5	0.95	0.341465	FISH 0.95 HCR 0.34	1.33477	1.6192	0.00794505	NA	NA
94	0.186655	0.388191	2	HCR	10	0.95	0.341465	FISH 0.95 HCR 0.34	0.388191	4.35747	0.00231066	NA	NA
95	0.112254	0.968323	2	HCR	20	0.95	0.341465	FISH 0.95 HCR 0.34	0.968323	7.90835	0.00576383	NA	NA
96	0.10119	1.54737	2	HCR	40	0.95	0.341465	FISH 0.95 HCR 0.34	1.54737	8.88237	0.00921055	NA	NA
97	0.0703795	2.15017	2	HCR	100	0.95	0.341465	FISH 0.95 HCR 0.34	2.15017	13.2087	0.0127986	NA	NA
98	0.0425895	3.23874	2	HCR	400	0.95	0.341465	FISH 0.95 HCR 0.34	3.23874	22.48	0.0192782	NA	NA
99	0.0430586	4.39008	2	HCR	1000	0.95	0.341465	FISH 0.95 HCR 0.34	4.39008	22.2242	0.0261315	NA	NA
100	0.587619	1.98895	3	HCR	Negative Control	0.95	0.341465	FISH 0.95 HCR 0.34	1.98895	0.701783	0.011839	NA	NA
101	0.00261865	0.149446	3	HCR	0	0.95	0.341465	FISH 0.95 HCR 0.34	0.149446	380.876	0.000889561	NA	NA
102	0.306975	0.791814	3	HCR	5	0.95	0.341465	FISH 0.95 HCR 0.34	0.791814	2.2576	0.00471318	NA	NA
103	0.294084	1.13717	3	HCR	10	0.95	0.341465	FISH 0.95 HCR 0.34	1.13717	2.40038	0.00676887	NA	NA
104	0.375785	4.81645	3	HCR	20	0.95	0.341465	FISH 0.95 HCR 0.34	4.81645	1.66109	0.0286694	NA	NA
105	0.227303	4.17845	3	HCR	40	0.95	0.341465	FISH 0.95 HCR 0.34	4.17845	3.39942	0.0248717	NA	NA
106	0.148305	4.70168	3	HCR	100	0.95	0.341465	FISH 0.95 HCR 0.34	4.70168	5.74285	0.0279862	NA	NA
107	0.0401511	3.16831	3	HCR	400	0.95	0.341465	FISH 0.95 HCR 0.34	3.16831	23.9059	0.018859	NA	NA
108	0.0209423	2.26234	3	HCR	1000	0.95	0.341465	FISH 0.95 HCR 0.34	2.26234	46.7501	0.0134663	NA	NA
109	NA	NA	NA	So et al. (2011)	Low Expression	NA	NA	Previous Studies	NA	1	0.0071	0.05	0.00075
110	NA	NA	NA	So et al. (2011)	High Expression	NA	NA	Previous Studies	NA	11.4	0.0077	1.7	0.00075
111	NA	NA	NA	Skinner et al. (2013)	Negative Control	NA	NA	Previous Studies	NA	0.4	0.0017	NA	NA
112	NA	NA	NA	Skinner et al. (2013)	Low Expression	NA	NA	Previous Studies	NA	1.9	0.012	0.1	0.0033
113	NA	NA	NA	Skinner et al. (2013)	High Expression	NA	NA	Previous Studies	NA	18.8	0.022	1.3	0.0033

## Sheet: Medians and Residuals
	File	Method	IPTG	Rep	Median	Var_Median	RPU	pred	tag	instrument	measurand	dotted	Method2	lower	upper	gm	Weight	Residual
1	Flow_Chl_1818.0_Rep1.csv	Flow Chl	0	1	79.8257	0.0455987	FALSE	82.2013	Chl	Flow	Protein	FALSE	Cm Flow Protein	79.3987	80.2528	0.70627	10	-2.37559
2	Flow_Chl_1818.5_Rep1.csv	Flow Chl	5	1	110.167	0.0615235	FALSE	101.477	Chl	Flow	Protein	FALSE	Cm Flow Protein	109.671	110.663	0.70627	10	8.68939
3	Flow_Chl_1818.10_Rep1.csv	Flow Chl	10	1	134.699	0.0677249	FALSE	146.313	Chl	Flow	Protein	FALSE	Cm Flow Protein	134.179	135.22	0.70627	10	-11.6138
4	Flow_Chl_1818.20_Rep1.csv	Flow Chl	20	1	307.007	0.137211	FALSE	291.848	Chl	Flow	Protein	FALSE	Cm Flow Protein	306.266	307.748	0.70627	5.14734	15.1591
5	Flow_Chl_1818.40_Rep1.csv	Flow Chl	40	1	710.801	0.497512	FALSE	732.249	Chl	Flow	Protein	FALSE	Cm Flow Protein	709.39	712.212	0.70627	1.4196	-21.4478
6	Flow_Chl_1818.100_Rep1.csv	Flow Chl	100	1	2401.08	5.55655	FALSE	2346.78	Chl	Flow	Protein	FALSE	Cm Flow Protein	2396.37	2405.79	0.70627	0.127106	54.2972
7	Flow_Chl_1818.400_Rep1.csv	Flow Chl	400	1	5353.55	26.4293	FALSE	5391.68	Chl	Flow	Protein	FALSE	Cm Flow Protein	5343.26	5363.83	0.70627	0.1	-38.1304
8	Flow_Chl_1818.1000_Rep1.csv	Flow Chl	1000	1	6037.14	32.5043	FALSE	6013.84	Chl	Flow	Protein	FALSE	Cm Flow Protein	6025.74	6048.54	0.70627	0.1	23.3001
9	Flow_Chl_1818.0_Rep2.csv	Flow Chl	0	2	67.1198	0.0337252	FALSE	74.581	Chl	Flow	Protein	FALSE	Cm Flow Protein	66.7525	67.4871	0.585306	10	-7.46117
10	Flow_Chl_1818.5_Rep2.csv	Flow Chl	5	2	88.694	0.0475876	FALSE	88.8783	Chl	Flow	Protein	FALSE	Cm Flow Protein	88.2577	89.1303	0.585306	10	-0.184285
11	Flow_Chl_1818.10_Rep2.csv	Flow Chl	10	2	128.206	0.053327	FALSE	123.217	Chl	Flow	Protein	FALSE	Cm Flow Protein	127.744	128.668	0.585306	10	4.98911
12	Flow_Chl_1818.20_Rep2.csv	Flow Chl	20	2	251.106	0.119215	FALSE	237.759	Chl	Flow	Protein	FALSE	Cm Flow Protein	250.416	251.797	0.585306	4.90968	13.3469
13	Flow_Chl_1818.40_Rep2.csv	Flow Chl	40	2	568.139	0.397614	FALSE	598.091	Chl	Flow	Protein	FALSE	Cm Flow Protein	566.878	569.401	0.585306	1.47205	-29.9514
14	Flow_Chl_1818.100_Rep2.csv	Flow Chl	100	2	2070.36	5.17928	FALSE	2031.77	Chl	Flow	Protein	FALSE	Cm Flow Protein	2065.81	2074.91	0.585306	0.113009	38.5896
15	Flow_Chl_1818.400_Rep2.csv	Flow Chl	400	2	5178.4	21.3627	FALSE	5135.52	Chl	Flow	Protein	FALSE	Cm Flow Protein	5169.16	5187.64	0.585306	0.1	42.8799
16	Flow_Chl_1818.1000_Rep2.csv	Flow Chl	1000	2	5783.71	30.687	FALSE	5818.96	Chl	Flow	Protein	FALSE	Cm Flow Protein	5772.63	5794.79	0.585306	0.1	-35.2486
17	Flow_Chl_1818.0_Rep3.csv	Flow Chl	0	3	70.5902	0.0435637	FALSE	77.2351	Chl	Flow	Protein	FALSE	Cm Flow Protein	70.1728	71.0077	0.614656	10	-6.64482
18	Flow_Chl_1818.5_Rep3.csv	Flow Chl	5	3	84.9752	0.0537786	FALSE	85.6864	Chl	Flow	Protein	FALSE	Cm Flow Protein	84.5114	85.439	0.614656	10	-0.711217
19	Flow_Chl_1818.10_Rep3.csv	Flow Chl	10	3	112.745	0.0607841	FALSE	107.891	Chl	Flow	Protein	FALSE	Cm Flow Protein	112.252	113.238	0.614656	10	4.85356
20	Flow_Chl_1818.20_Rep3.csv	Flow Chl	20	3	194.087	0.0898498	FALSE	187.414	Chl	Flow	Protein	FALSE	Cm Flow Protein	193.487	194.686	0.614656	6.84092	6.67255
21	Flow_Chl_1818.40_Rep3.csv	Flow Chl	40	3	449.255	0.355694	FALSE	460.614	Chl	Flow	Protein	FALSE	Cm Flow Protein	448.063	450.448	0.614656	1.72805	-11.3585
22	Flow_Chl_1818.100_Rep3.csv	Flow Chl	100	3	1717.89	4.37179	FALSE	1736.61	Chl	Flow	Protein	FALSE	Cm Flow Protein	1713.71	1722.07	0.614656	0.140596	-18.7179
23	Flow_Chl_1818.400_Rep3.csv	Flow Chl	400	3	5332.8	24.024	FALSE	5280.77	Chl	Flow	Protein	FALSE	Cm Flow Protein	5322.99	5342.6	0.614656	0.1	52.0274
24	Flow_Chl_1818.1000_Rep3.csv	Flow Chl	1000	3	6111.57	42.6219	FALSE	6147.22	Chl	Flow	Protein	FALSE	Cm Flow Protein	6098.52	6124.63	0.614656	0.1	-35.6473
25	Flow_FISH_mRNA_1818.0_Rep1.csv	Flow FISH mRNA	0	1	17.8446	0.0166187	FALSE	18.4156	FISH	Flow	mRNA	FALSE	FISH Flow RNA	17.5868	18.1024	0.0524284	3.15479	-0.571018
26	Flow_FISH_mRNA_1818.5_Rep1.csv	Flow FISH mRNA	5	1	19.9209	0.021817	FALSE	19.2	FISH	Flow	mRNA	FALSE	FISH Flow RNA	19.6255	20.2163	0.0524284	2.4031	0.720917
27	Flow_FISH_mRNA_1818.10_Rep1.csv	Flow FISH mRNA	10	1	21.0586	0.01533	FALSE	20.9584	FISH	Flow	mRNA	FALSE	FISH Flow RNA	20.811	21.3063	0.0524284	3.42	0.100204
28	Flow_FISH_mRNA_1818.20_Rep1.csv	Flow FISH mRNA	20	1	26.1561	0.0262185	FALSE	26.1956	FISH	Flow	mRNA	FALSE	FISH Flow RNA	25.8323	26.48	0.0524284	1.99967	-0.0395061
29	Flow_FISH_mRNA_1818.40_Rep1.csv	Flow FISH mRNA	40	1	38.1328	0.103985	FALSE	38.8073	FISH	Flow	mRNA	FALSE	FISH Flow RNA	37.4879	38.7777	0.0524284	0.50419	-0.674469
30	Flow_FISH_mRNA_1818.100_Rep1.csv	Flow FISH mRNA	100	1	64.4728	0.103312	FALSE	64.1223	FISH	Flow	mRNA	FALSE	FISH Flow RNA	63.8299	65.1156	0.0524284	0.507477	0.350507
31	Flow_FISH_mRNA_1818.400_Rep1.csv	Flow FISH mRNA	400	1	84.1243	0.24078	FALSE	82.7214	FISH	Flow	mRNA	FALSE	FISH Flow RNA	83.143	85.1057	0.0524284	0.217744	1.40298
32	Flow_FISH_mRNA_1818.1000_Rep1.csv	Flow FISH mRNA	1000	1	83.8783	0.151444	FALSE	84.8546	FISH	Flow	mRNA	FALSE	FISH Flow RNA	83.1	84.6566	0.0524284	0.346191	-0.976328
33	Flow_FISH_mRNA_1818.0_Rep2.csv	Flow FISH mRNA	0	2	15.0679	0.00693438	FALSE	14.9707	FISH	Flow	mRNA	FALSE	FISH Flow RNA	14.9014	15.2344	0.0163692	2.36059	0.0972126
34	Flow_FISH_mRNA_1818.5_Rep2.csv	Flow FISH mRNA	5	2	15.4319	0.00701578	FALSE	15.4635	FISH	Flow	mRNA	FALSE	FISH Flow RNA	15.2644	15.5994	0.0163692	2.33319	-0.0315778
35	Flow_FISH_mRNA_1818.10_Rep2.csv	Flow FISH mRNA	10	2	15.9565	0.0105048	FALSE	16.127	FISH	Flow	mRNA	FALSE	FISH Flow RNA	15.7516	16.1615	0.0163692	1.55825	-0.170496
36	Flow_FISH_mRNA_1818.20_Rep2.csv	Flow FISH mRNA	20	2	17.9666	0.0124338	FALSE	17.6363	FISH	Flow	mRNA	FALSE	FISH Flow RNA	17.7436	18.1897	0.0163692	1.31651	0.330325
37	Flow_FISH_mRNA_1818.40_Rep2.csv	Flow FISH mRNA	40	2	20.4019	0.0128349	FALSE	20.8791	FISH	Flow	mRNA	FALSE	FISH Flow RNA	20.1753	20.6285	0.0163692	1.27536	-0.477197
38	Flow_FISH_mRNA_1818.100_Rep2.csv	Flow FISH mRNA	100	2	30.2194	0.016748	FALSE	29.8113	FISH	Flow	mRNA	FALSE	FISH Flow RNA	29.9606	30.4783	0.0163692	0.977383	0.408164
39	Flow_FISH_mRNA_1818.400_Rep2.csv	Flow FISH mRNA	400	2	49.6467	0.0532946	FALSE	50.3627	FISH	Flow	mRNA	FALSE	FISH Flow RNA	49.185	50.1084	0.0163692	0.307145	-0.715988
40	Flow_FISH_mRNA_1818.1000_Rep2.csv	Flow FISH mRNA	1000	2	59.8193	0.0708111	FALSE	59.3669	FISH	Flow	mRNA	FALSE	FISH Flow RNA	59.2871	60.3515	0.0163692	0.231167	0.452395
41	Flow_FISH_mRNA_1818.0_Rep3.csv	Flow FISH mRNA	0	3	17.3129	0.0207515	FALSE	17.2112	FISH	Flow	mRNA	FALSE	FISH Flow RNA	17.0248	17.601	0.0407492	1.96367	0.10171
42	Flow_FISH_mRNA_1818.5_Rep3.csv	Flow FISH mRNA	5	3	17.6868	0.0156525	FALSE	17.6555	FISH	Flow	mRNA	FALSE	FISH Flow RNA	17.4365	17.937	0.0407492	2.60337	0.0312266
43	Flow_FISH_mRNA_1818.10_Rep3.csv	Flow FISH mRNA	10	3	18.526	0.0140845	FALSE	18.3451	FISH	Flow	mRNA	FALSE	FISH Flow RNA	18.2887	18.7634	0.0407492	2.8932	0.180908
44	Flow_FISH_mRNA_1818.20_Rep3.csv	Flow FISH mRNA	20	3	19.9111	0.0172619	FALSE	20.0609	FISH	Flow	mRNA	FALSE	FISH Flow RNA	19.6483	20.1738	0.0407492	2.36064	-0.149833
45	Flow_FISH_mRNA_1818.40_Rep3.csv	Flow FISH mRNA	40	3	23.4964	0.0223821	FALSE	24.1127	FISH	Flow	mRNA	FALSE	FISH Flow RNA	23.1972	23.7957	0.0407492	1.82061	-0.616251
46	Flow_FISH_mRNA_1818.100_Rep3.csv	Flow FISH mRNA	100	3	37.7581	0.0516001	FALSE	36.5732	FISH	Flow	mRNA	FALSE	FISH Flow RNA	37.3038	38.2124	0.0407492	0.789712	1.18487
47	Flow_FISH_mRNA_1818.400_Rep3.csv	Flow FISH mRNA	400	3	62.8122	0.360211	FALSE	67.4404	FISH	Flow	mRNA	FALSE	FISH Flow RNA	61.6118	64.0125	0.0407492	0.113126	-4.62819
48	Flow_FISH_mRNA_1818.1000_Rep3.csv	Flow FISH mRNA	1000	3	81.6035	0.23141	FALSE	80.1321	FISH	Flow	mRNA	FALSE	FISH Flow RNA	80.6414	82.5656	0.0407492	0.176091	1.47139
49	Flow_FISH_Protein_1818.0_Rep1.csv	Flow FISH Protein	0	1	41.1716	0.0903184	FALSE	41.3447	FISH	Flow	Protein	FALSE	FISH Flow Protein	40.5705	41.7726	0.124394	1.37729	-0.173113
50	Flow_FISH_Protein_1818.5_Rep1.csv	Flow FISH Protein	5	1	41.6578	0.0936735	FALSE	41.4257	FISH	Flow	Protein	FALSE	FISH Flow Protein	41.0457	42.2699	0.124394	1.32796	0.232168
51	Flow_FISH_Protein_1818.10_Rep1.csv	Flow FISH Protein	10	1	41.2445	0.0762073	FALSE	41.7061	FISH	Flow	Protein	FALSE	FISH Flow Protein	40.6924	41.7966	0.124394	1.63232	-0.461605
52	Flow_FISH_Protein_1818.20_Rep1.csv	Flow FISH Protein	20	1	43.2139	0.111044	FALSE	42.9373	FISH	Flow	Protein	FALSE	FISH Flow Protein	42.5474	43.8803	0.124394	1.12023	0.276549
53	Flow_FISH_Protein_1818.40_Rep1.csv	Flow FISH Protein	40	1	48.768	0.158565	FALSE	47.9943	FISH	Flow	Protein	FALSE	FISH Flow Protein	47.9716	49.5644	0.124394	0.784503	0.773724
54	Flow_FISH_Protein_1818.100_Rep1.csv	Flow FISH Protein	100	1	72.0649	0.160315	FALSE	72.5405	FISH	Flow	Protein	FALSE	FISH Flow Protein	71.2641	72.8657	0.124394	0.775939	-0.475564
55	Flow_FISH_Protein_1818.400_Rep1.csv	Flow FISH Protein	400	1	113.382	0.193491	FALSE	112.308	FISH	Flow	Protein	FALSE	FISH Flow Protein	112.502	114.262	0.124394	0.642896	1.07445
56	Flow_FISH_Protein_1818.1000_Rep1.csv	Flow FISH Protein	1000	1	115.923	0.162811	FALSE	116.649	FISH	Flow	Protein	FALSE	FISH Flow Protein	115.116	116.73	0.124394	0.764043	-0.726312
57	Flow_FISH_Protein_1818.0_Rep2.csv	Flow FISH Protein	0	2	51.4208	0.0592494	FALSE	51.6976	FISH	Flow	Protein	FALSE	FISH Flow Protein	50.934	51.9076	0.0902411	1.52307	-0.276793
58	Flow_FISH_Protein_1818.5_Rep2.csv	Flow FISH Protein	5	2	51.0364	0.0535319	FALSE	51.7697	FISH	Flow	Protein	FALSE	FISH Flow Protein	50.5737	51.4991	0.0902411	1.68574	-0.73326
59	Flow_FISH_Protein_1818.10_Rep2.csv	Flow FISH Protein	10	2	52.4108	0.0747793	FALSE	52.0201	FISH	Flow	Protein	FALSE	FISH Flow Protein	51.8639	52.9577	0.0902411	1.20677	0.390725
60	Flow_FISH_Protein_1818.20_Rep2.csv	Flow FISH Protein	20	2	53.3718	0.0812328	FALSE	53.1271	FISH	Flow	Protein	FALSE	FISH Flow Protein	52.8017	53.9418	0.0902411	1.11089	0.244672
61	Flow_FISH_Protein_1818.40_Rep2.csv	Flow FISH Protein	40	2	59.2213	0.0919508	FALSE	57.7923	FISH	Flow	Protein	FALSE	FISH Flow Protein	58.6148	59.8277	0.0902411	0.981406	1.42894
62	Flow_FISH_Protein_1818.100_Rep2.csv	Flow FISH Protein	100	2	82.7329	0.0846678	FALSE	83.3891	FISH	Flow	Protein	FALSE	FISH Flow Protein	82.1509	83.3148	0.0902411	1.06583	-0.656223
63	Flow_FISH_Protein_1818.400_Rep2.csv	Flow FISH Protein	400	2	140.716	0.18134	FALSE	138.877	FISH	Flow	Protein	FALSE	FISH Flow Protein	139.864	141.567	0.0902411	0.497635	1.83884
64	Flow_FISH_Protein_1818.1000_Rep2.csv	Flow FISH Protein	1000	2	145.094	0.16168	FALSE	146.355	FISH	Flow	Protein	FALSE	FISH Flow Protein	144.29	145.899	0.0902411	0.558145	-1.26074
65	Flow_FISH_Protein_1818.0_Rep3.csv	Flow FISH Protein	0	3	62.8648	0.136988	FALSE	62.3002	FISH	Flow	Protein	FALSE	FISH Flow Protein	62.1245	63.605	0.163285	1.19197	0.564539
66	Flow_FISH_Protein_1818.5_Rep3.csv	Flow FISH Protein	5	3	62.2664	0.112982	FALSE	62.4673	FISH	Flow	Protein	FALSE	FISH Flow Protein	61.5941	62.9386	0.163285	1.44523	-0.200936
67	Flow_FISH_Protein_1818.10_Rep3.csv	Flow FISH Protein	10	3	63.1652	0.109881	FALSE	62.8928	FISH	Flow	Protein	FALSE	FISH Flow Protein	62.5022	63.8281	0.163285	1.48601	0.272316
68	Flow_FISH_Protein_1818.20_Rep3.csv	Flow FISH Protein	20	3	64.5864	0.11641	FALSE	64.3812	FISH	Flow	Protein	FALSE	FISH Flow Protein	63.904	65.2688	0.163285	1.40267	0.205259
69	Flow_FISH_Protein_1818.40_Rep3.csv	Flow FISH Protein	40	3	68.2479	0.106743	FALSE	69.3593	FISH	Flow	Protein	FALSE	FISH Flow Protein	67.5945	68.9014	0.163285	1.5297	-1.11135
70	Flow_FISH_Protein_1818.100_Rep3.csv	Flow FISH Protein	100	3	92.7102	0.200266	FALSE	91.6864	FISH	Flow	Protein	FALSE	FISH Flow Protein	91.8152	93.6053	0.163285	0.81534	1.02383
71	Flow_FISH_Protein_1818.400_Rep3.csv	Flow FISH Protein	400	3	149.235	0.465747	FALSE	150.873	FISH	Flow	Protein	FALSE	FISH Flow Protein	147.87	150.6	0.163285	0.350588	-1.63772
72	Flow_FISH_Protein_1818.1000_Rep3.csv	Flow FISH Protein	1000	3	165.892	0.256371	FALSE	165.32	FISH	Flow	Protein	FALSE	FISH Flow Protein	164.88	166.905	0.163285	0.636909	0.572048
73	Flow_HCR_mRNA_1818.0_Rep1.csv	Flow HCR mRNA	0	1	17.1543	0.025642	FALSE	17.619	HCR	Flow	mRNA	FALSE	HCR Flow RNA	16.8341	17.4746	0.0238067	0.928425	-0.46465
74	Flow_HCR_mRNA_1818.5_Rep1.csv	Flow HCR mRNA	5	1	17.7173	0.0214077	FALSE	17.8363	HCR	Flow	mRNA	FALSE	HCR Flow RNA	17.4246	18.0099	0.0238067	1.11206	-0.119068
75	Flow_HCR_mRNA_1818.10_Rep1.csv	Flow HCR mRNA	10	1	18.8673	0.0238649	FALSE	18.3048	HCR	Flow	mRNA	FALSE	HCR Flow RNA	18.5584	19.1763	0.0238067	0.997563	0.562591
76	Flow_HCR_mRNA_1818.20_Rep1.csv	Flow HCR mRNA	20	1	19.7736	0.0136747	FALSE	19.6789	HCR	Flow	mRNA	FALSE	HCR Flow RNA	19.5397	20.0075	0.0238067	1.74093	0.0947371
77	Flow_HCR_mRNA_1818.40_Rep1.csv	Flow HCR mRNA	40	1	22.8939	0.0242426	FALSE	23.0421	HCR	Flow	mRNA	FALSE	HCR Flow RNA	22.5825	23.2053	0.0238067	0.982018	-0.148201
78	Flow_HCR_mRNA_1818.100_Rep1.csv	Flow HCR mRNA	100	1	30.2957	0.0210238	FALSE	30.4269	HCR	Flow	mRNA	FALSE	HCR Flow RNA	30.0058	30.5857	0.0238067	1.13237	-0.131115
79	Flow_HCR_mRNA_1818.400_Rep1.csv	Flow HCR mRNA	400	1	38.0598	0.0395724	FALSE	36.781	HCR	Flow	mRNA	FALSE	HCR Flow RNA	37.662	38.4577	0.0238067	0.601599	1.2788
80	Flow_HCR_mRNA_1818.1000_Rep1.csv	Flow HCR mRNA	1000	1	36.8438	0.0285567	FALSE	37.6087	HCR	Flow	mRNA	FALSE	HCR Flow RNA	36.5058	37.1818	0.0238067	0.833664	-0.7649
81	Flow_HCR_mRNA_1818.0_Rep2.csv	Flow HCR mRNA	0	2	15.0504	0.0126802	FALSE	14.7651	HCR	Flow	mRNA	FALSE	HCR Flow RNA	14.8252	15.2756	0.0149153	1.17627	0.285246
82	Flow_HCR_mRNA_1818.5_Rep2.csv	Flow HCR mRNA	5	2	15.2474	0.0146304	FALSE	15.2735	HCR	Flow	mRNA	FALSE	HCR Flow RNA	15.0054	15.4893	0.0149153	1.01948	-0.0261403
83	Flow_HCR_mRNA_1818.10_Rep2.csv	Flow HCR mRNA	10	2	15.3332	0.0126006	FALSE	15.6325	HCR	Flow	mRNA	FALSE	HCR Flow RNA	15.1087	15.5577	0.0149153	1.1837	-0.299375
84	Flow_HCR_mRNA_1818.20_Rep2.csv	Flow HCR mRNA	20	2	16.2675	0.0150759	FALSE	16.2314	HCR	Flow	mRNA	FALSE	HCR Flow RNA	16.0219	16.5131	0.0149153	0.989346	0.0360483
85	Flow_HCR_mRNA_1818.40_Rep2.csv	Flow HCR mRNA	40	2	16.5882	0.0143758	FALSE	17.2061	HCR	Flow	mRNA	FALSE	HCR Flow RNA	16.3484	16.828	0.0149153	1.03753	-0.617879
86	Flow_HCR_mRNA_1818.100_Rep2.csv	Flow HCR mRNA	100	2	20.2611	0.0136326	FALSE	19.3671	HCR	Flow	mRNA	FALSE	HCR Flow RNA	20.0276	20.4946	0.0149153	1.09409	0.894019
87	Flow_HCR_mRNA_1818.400_Rep2.csv	Flow HCR mRNA	400	2	24.6688	0.0134787	FALSE	25.0957	HCR	Flow	mRNA	FALSE	HCR Flow RNA	24.4366	24.901	0.0149153	1.10659	-0.426846
88	Flow_HCR_mRNA_1818.1000_Rep2.csv	Flow HCR mRNA	1000	2	30.2631	0.0263117	FALSE	30.0071	HCR	Flow	mRNA	FALSE	HCR Flow RNA	29.9387	30.5875	0.0149153	0.566871	0.255969
89	Flow_HCR_mRNA_1818.0_Rep3.csv	Flow HCR mRNA	0	3	17.2343	0.00990724	FALSE	17.3329	HCR	Flow	mRNA	FALSE	HCR Flow RNA	17.0352	17.4334	0.0147981	1.49367	-0.0986177
90	Flow_HCR_mRNA_1818.5_Rep3.csv	Flow HCR mRNA	5	3	17.5933	0.0113025	FALSE	17.8774	HCR	Flow	mRNA	FALSE	HCR Flow RNA	17.3807	17.806	0.0147981	1.30928	-0.284089
91	Flow_HCR_mRNA_1818.10_Rep3.csv	Flow HCR mRNA	10	3	18.9889	0.016083	FALSE	18.2857	HCR	Flow	mRNA	FALSE	HCR Flow RNA	18.7353	19.2426	0.0147981	0.920109	0.703168
92	Flow_HCR_mRNA_1818.20_Rep3.csv	Flow HCR mRNA	20	3	19.0794	0.016352	FALSE	18.9801	HCR	Flow	mRNA	FALSE	HCR Flow RNA	18.8236	19.3351	0.0147981	0.904975	0.0992722
93	Flow_HCR_mRNA_1818.40_Rep3.csv	Flow HCR mRNA	40	3	NA	NA	FALSE	NA	HCR	Flow	mRNA	FALSE	HCR Flow RNA	NA	NA	0.0147981	NA	NA
94	Flow_HCR_mRNA_1818.100_Rep3.csv	Flow HCR mRNA	100	3	22.2534	0.0153079	FALSE	22.6452	HCR	Flow	mRNA	FALSE	HCR Flow RNA	22.0059	22.5008	0.0147981	0.966699	-0.391853
95	Flow_HCR_mRNA_1818.400_Rep3.csv	Flow HCR mRNA	400	3	29.2232	0.0177287	FALSE	28.9247	HCR	Flow	mRNA	FALSE	HCR Flow RNA	28.9569	29.4895	0.0147981	0.834698	0.298519
96	Flow_HCR_mRNA_1818.1000_Rep3.csv	Flow HCR mRNA	1000	3	33.5683	0.0194443	FALSE	33.6838	HCR	Flow	mRNA	FALSE	HCR Flow RNA	33.2894	33.8471	0.0147981	0.761053	-0.115557
97	Flow_HCR_Protein_1818.0_Rep1.csv	Flow HCR Protein	0	1	47.0675	0.162174	FALSE	47.6737	HCR	Flow	Protein	FALSE	HCR Flow Protein	46.2621	47.873	0.302385	1.86457	-0.60619
98	Flow_HCR_Protein_1818.5_Rep1.csv	Flow HCR Protein	5	1	50.9481	0.0878099	FALSE	49.3364	HCR	Flow	Protein	FALSE	HCR Flow Protein	50.3554	51.5407	0.302385	3.44363	1.61173
99	Flow_HCR_Protein_1818.10_Rep1.csv	Flow HCR Protein	10	1	52.8784	0.157879	FALSE	53.6801	HCR	Flow	Protein	FALSE	HCR Flow Protein	52.0838	53.6731	0.302385	1.91529	-0.801613
100	Flow_HCR_Protein_1818.20_Rep1.csv	Flow HCR Protein	20	1	70.3354	0.0793037	FALSE	69.0665	HCR	Flow	Protein	FALSE	HCR Flow Protein	69.7722	70.8986	0.302385	3.81299	1.26894
101	Flow_HCR_Protein_1818.40_Rep1.csv	Flow HCR Protein	40	1	112.774	0.186278	FALSE	120.249	HCR	Flow	Protein	FALSE	HCR Flow Protein	111.911	113.638	0.302385	1.6233	-7.47472
102	Flow_HCR_Protein_1818.100_Rep1.csv	Flow HCR Protein	100	1	342.132	0.536226	FALSE	330.823	HCR	Flow	Protein	FALSE	HCR Flow Protein	340.667	343.596	0.302385	0.563912	11.309
103	Flow_HCR_Protein_1818.400_Rep1.csv	Flow HCR Protein	400	1	709.935	1.76282	FALSE	747.849	HCR	Flow	Protein	FALSE	HCR Flow Protein	707.279	712.59	0.302385	0.171535	-37.9144
104	Flow_HCR_Protein_1818.1000_Rep1.csv	Flow HCR Protein	1000	1	858.04	2.22648	FALSE	824.633	HCR	Flow	Protein	FALSE	HCR Flow Protein	855.055	861.024	0.302385	0.135813	33.4062
105	Flow_HCR_Protein_1818.0_Rep2.csv	Flow HCR Protein	0	2	62.4118	0.080865	FALSE	64.8127	HCR	Flow	Protein	FALSE	HCR Flow Protein	61.8431	62.9805	0.334027	4.13068	-2.40087
106	Flow_HCR_Protein_1818.5_Rep2.csv	Flow HCR Protein	5	2	64.0807	0.0976929	FALSE	65.8993	HCR	Flow	Protein	FALSE	HCR Flow Protein	63.4555	64.7058	0.334027	3.41916	-1.81863
107	Flow_HCR_Protein_1818.10_Rep2.csv	Flow HCR Protein	10	2	70.7685	0.105777	FALSE	69.0438	HCR	Flow	Protein	FALSE	HCR Flow Protein	70.118	71.4189	0.334027	3.15784	1.72468
108	Flow_HCR_Protein_1818.20_Rep2.csv	Flow HCR Protein	20	2	85.2485	0.132338	FALSE	81.1329	HCR	Flow	Protein	FALSE	HCR Flow Protein	84.5209	85.976	0.334027	2.52404	4.11553
109	Flow_HCR_Protein_1818.40_Rep2.csv	Flow HCR Protein	40	2	127.244	0.204909	FALSE	125.569	HCR	Flow	Protein	FALSE	HCR Flow Protein	126.339	128.15	0.334027	1.63012	1.67542
110	Flow_HCR_Protein_1818.100_Rep2.csv	Flow HCR Protein	100	2	337.139	0.61585	FALSE	343.656	HCR	Flow	Protein	FALSE	HCR Flow Protein	335.569	338.708	0.334027	0.542384	-6.51704
111	Flow_HCR_Protein_1818.400_Rep2.csv	Flow HCR Protein	400	2	925.971	2.99209	FALSE	892.747	HCR	Flow	Protein	FALSE	HCR Flow Protein	922.512	929.431	0.334027	0.111637	33.2248
112	Flow_HCR_Protein_1818.1000_Rep2.csv	Flow HCR Protein	1000	2	974.59	3.71146	FALSE	1000.63	HCR	Flow	Protein	FALSE	HCR Flow Protein	970.737	978.443	0.334027	0.1	-26.0415
113	Flow_HCR_Protein_1818.0_Rep3.csv	Flow HCR Protein	0	3	69.3319	0.0758599	FALSE	69.4013	HCR	Flow	Protein	FALSE	HCR Flow Protein	68.7811	69.8828	0.256369	3.3795	-0.0693253
114	Flow_HCR_Protein_1818.5_Rep3.csv	Flow HCR Protein	5	3	71.2748	0.0740232	FALSE	70.7457	HCR	Flow	Protein	FALSE	HCR Flow Protein	70.7306	71.8189	0.256369	3.46336	0.529069
115	Flow_HCR_Protein_1818.10_Rep3.csv	Flow HCR Protein	10	3	75.4716	0.0838728	FALSE	74.185	HCR	Flow	Protein	FALSE	HCR Flow Protein	74.8923	76.0508	0.256369	3.05664	1.28651
116	Flow_HCR_Protein_1818.20_Rep3.csv	Flow HCR Protein	20	3	86.6639	0.0837869	FALSE	86.277	HCR	Flow	Protein	FALSE	HCR Flow Protein	86.085	87.2428	0.256369	3.05977	0.386933
117	Flow_HCR_Protein_1818.40_Rep3.csv	Flow HCR Protein	40	3	121.641	0.137407	FALSE	127.191	HCR	Flow	Protein	FALSE	HCR Flow Protein	120.9	122.382	0.256369	1.86576	-5.55009
118	Flow_HCR_Protein_1818.100_Rep3.csv	Flow HCR Protein	100	3	326.056	0.420757	FALSE	318.357	HCR	Flow	Protein	FALSE	HCR Flow Protein	324.759	327.354	0.256369	0.609303	7.69955
119	Flow_HCR_Protein_1818.400_Rep3.csv	Flow HCR Protein	400	3	863.813	2.42958	FALSE	889.098	HCR	Flow	Protein	FALSE	HCR Flow Protein	860.696	866.93	0.256369	0.10552	-25.2845
120	Flow_HCR_Protein_1818.1000_Rep3.csv	Flow HCR Protein	1000	3	1060.1	3.36644	FALSE	1043.92	HCR	Flow	Protein	FALSE	HCR Flow Protein	1056.43	1063.77	0.256369	0.1	16.174
121	Flow_Kan_1818.0_Rep1.csv	Flow Kan	0	1	84.165	0.0563462	FALSE	85.946	Kan	Flow	Protein	FALSE	Kn Flow Protein	83.6903	84.6398	0.637359	10	-1.78092
122	Flow_Kan_1818.5_Rep1.csv	Flow Kan	5	1	113.208	0.0691478	FALSE	104.195	Kan	Flow	Protein	FALSE	Kn Flow Protein	112.682	113.734	0.637359	9.21734	9.01269
123	Flow_Kan_1818.10_Rep1.csv	Flow Kan	10	1	134.426	0.0672535	FALSE	145.566	Kan	Flow	Protein	FALSE	Kn Flow Protein	133.907	134.944	0.637359	9.47696	-11.1402
124	Flow_Kan_1818.20_Rep1.csv	Flow Kan	20	1	291.392	0.144407	FALSE	277.424	Kan	Flow	Protein	FALSE	Kn Flow Protein	290.632	292.152	0.637359	4.41361	13.9684
125	Flow_Kan_1818.40_Rep1.csv	Flow Kan	40	1	652.716	0.375445	FALSE	669.376	Kan	Flow	Protein	FALSE	Kn Flow Protein	651.49	653.941	0.637359	1.69761	-16.6598
126	Flow_Kan_1818.100_Rep1.csv	Flow Kan	100	1	2153.17	4.47601	FALSE	2085.46	Kan	Flow	Protein	FALSE	Kn Flow Protein	2148.93	2157.4	0.637359	0.142394	67.706
127	Flow_Kan_1818.400_Rep1.csv	Flow Kan	400	1	4714.16	16.4382	FALSE	4791.41	Kan	Flow	Protein	FALSE	Kn Flow Protein	4706.05	4722.27	0.637359	0.1	-77.2582
128	Flow_Kan_1818.1000_Rep1.csv	Flow Kan	1000	1	5417.85	26.0515	FALSE	5367.58	Kan	Flow	Protein	FALSE	Kn Flow Protein	5407.64	5428.06	0.637359	0.1	50.2694
129	Flow_Kan_1818.0_Rep2.csv	Flow Kan	0	2	71.1022	0.0447544	FALSE	76.6603	Kan	Flow	Protein	FALSE	Kn Flow Protein	70.6791	71.5253	0.544789	10	-5.55813
130	Flow_Kan_1818.5_Rep2.csv	Flow Kan	5	2	91.499	0.0427657	FALSE	90.939	Kan	Flow	Protein	FALSE	Kn Flow Protein	91.0854	91.9126	0.544789	10	0.559992
131	Flow_Kan_1818.10_Rep2.csv	Flow Kan	10	2	127.41	0.063513	FALSE	123.709	Kan	Flow	Protein	FALSE	Kn Flow Protein	126.906	127.914	0.544789	8.5776	3.70127
132	Flow_Kan_1818.20_Rep2.csv	Flow Kan	20	2	238.986	0.100416	FALSE	229.496	Kan	Flow	Protein	FALSE	Kn Flow Protein	238.352	239.62	0.544789	5.42529	9.48973
133	Flow_Kan_1818.40_Rep2.csv	Flow Kan	40	2	523.086	0.392403	FALSE	551.515	Kan	Flow	Protein	FALSE	Kn Flow Protein	521.834	524.339	0.544789	1.38834	-28.4282
134	Flow_Kan_1818.100_Rep2.csv	Flow Kan	100	2	1835.61	3.6014	FALSE	1792.82	Kan	Flow	Protein	FALSE	Kn Flow Protein	1831.82	1839.41	0.544789	0.151272	42.7905
135	Flow_Kan_1818.400_Rep2.csv	Flow Kan	400	2	4518.15	19.0433	FALSE	4510.17	Kan	Flow	Protein	FALSE	Kn Flow Protein	4509.43	4526.88	0.544789	0.1	7.9804
136	Flow_Kan_1818.1000_Rep2.csv	Flow Kan	1000	2	5138.51	23.6202	FALSE	5149.05	Kan	Flow	Protein	FALSE	Kn Flow Protein	5128.79	5148.23	0.544789	0.1	-10.5426
137	Flow_Kan_1818.0_Rep3.csv	Flow Kan	0	3	71.5216	0.0408304	FALSE	76.4829	Kan	Flow	Protein	FALSE	Kn Flow Protein	71.1175	71.9258	0.483349	10	-4.96125
138	Flow_Kan_1818.5_Rep3.csv	Flow Kan	5	3	84.2508	0.0491809	FALSE	83.6017	Kan	Flow	Protein	FALSE	Kn Flow Protein	83.8072	84.6943	0.483349	9.82798	0.649045
139	Flow_Kan_1818.10_Rep3.csv	Flow Kan	10	3	105.431	0.0669076	FALSE	101.812	Kan	Flow	Protein	FALSE	Kn Flow Protein	104.914	105.949	0.483349	7.22413	3.61899
140	Flow_Kan_1818.20_Rep3.csv	Flow Kan	20	3	171.526	0.0830921	FALSE	165.756	Kan	Flow	Protein	FALSE	Kn Flow Protein	170.95	172.103	0.483349	5.81703	5.77043
141	Flow_Kan_1818.40_Rep3.csv	Flow Kan	40	3	372.536	0.243941	FALSE	381.007	Kan	Flow	Protein	FALSE	Kn Flow Protein	371.548	373.524	0.483349	1.98142	-8.47069
142	Flow_Kan_1818.100_Rep3.csv	Flow Kan	100	3	1361.06	2.1222	FALSE	1363.52	Kan	Flow	Protein	FALSE	Kn Flow Protein	1358.15	1363.97	0.483349	0.227759	-2.46257
143	Flow_Kan_1818.400_Rep3.csv	Flow Kan	400	3	4111.74	18.6272	FALSE	4083.43	Kan	Flow	Protein	FALSE	Kn Flow Protein	4103.1	4120.37	0.483349	0.1	28.3027
144	Flow_Kan_1818.1000_Rep3.csv	Flow Kan	1000	3	4750.83	27.6729	FALSE	4770.46	Kan	Flow	Protein	FALSE	Kn Flow Protein	4740.31	4761.35	0.483349	0.1	-19.6252
145	Microscopy_FISH_mRNA-counts_1818.0_Rep1.csv	Microscopy FISH mRNA-counts	0	1	0.0136671	0.00120772	FALSE	0.584485	FISH	Microscopy	mRNA	TRUE	FISH Microscopy RNA counts	-0.0558375	0.0831716	0.160405	10	-0.570818
146	Microscopy_FISH_mRNA-counts_1818.5_Rep1.csv	Microscopy FISH mRNA-counts	5	1	2.12313	0.0141852	FALSE	1.36435	FISH	Microscopy	mRNA	TRUE	FISH Microscopy RNA counts	1.88492	2.36133	0.160405	10	0.758772
147	Microscopy_FISH_mRNA-counts_1818.10_Rep1.csv	Microscopy FISH mRNA-counts	10	1	2.77159	0.0297609	FALSE	3.22085	FISH	Microscopy	mRNA	TRUE	FISH Microscopy RNA counts	2.42656	3.11661	0.160405	5.38979	-0.449265
148	Microscopy_FISH_mRNA-counts_1818.20_Rep1.csv	Microscopy FISH mRNA-counts	20	1	10.3484	0.144317	FALSE	9.14634	FISH	Microscopy	mRNA	TRUE	FISH Microscopy RNA counts	9.58865	11.1082	0.160405	1.11148	1.20208
149	Microscopy_FISH_mRNA-counts_1818.40_Rep1.csv	Microscopy FISH mRNA-counts	40	1	21.7	0.519135	FALSE	25.2894	FISH	Microscopy	mRNA	TRUE	FISH Microscopy RNA counts	20.259	23.1411	0.160405	0.308986	-3.5894
150	Microscopy_FISH_mRNA-counts_1818.100_Rep1.csv	Microscopy FISH mRNA-counts	100	1	69.8252	1.95393	FALSE	65.9211	FISH	Microscopy	mRNA	TRUE	FISH Microscopy RNA counts	67.0295	72.6208	0.160405	0.1	3.9041
151	Microscopy_FISH_mRNA-counts_1818.400_Rep1.csv	Microscopy FISH mRNA-counts	400	1	105.634	2.32644	FALSE	103.556	FISH	Microscopy	mRNA	TRUE	FISH Microscopy RNA counts	102.583	108.684	0.160405	0.1	2.07768
152	Microscopy_FISH_mRNA-counts_1818.1000_Rep1.csv	Microscopy FISH mRNA-counts	1000	1	105.327	2.52409	FALSE	108.159	FISH	Microscopy	mRNA	TRUE	FISH Microscopy RNA counts	102.149	108.504	0.160405	0.1	-2.83297
153	Microscopy_FISH_mRNA-counts_1818.0_Rep2.csv	Microscopy FISH mRNA-counts	0	2	0	1e-07	FALSE	-0.123096	FISH	Microscopy	mRNA	TRUE	FISH Microscopy RNA counts	-0.000632456	0.000632456	0.00435611	10	0.123096
154	Microscopy_FISH_mRNA-counts_1818.5_Rep2.csv	Microscopy FISH mRNA-counts	5	2	0.248771	0.000309153	FALSE	0.37909	FISH	Microscopy	mRNA	TRUE	FISH Microscopy RNA counts	0.213606	0.283937	0.00435611	10	-0.130319
155	Microscopy_FISH_mRNA-counts_1818.10_Rep2.csv	Microscopy FISH mRNA-counts	10	2	1.01737	0.000669344	FALSE	1.11645	FISH	Microscopy	mRNA	TRUE	FISH Microscopy RNA counts	0.965629	1.06912	0.00435611	6.50802	-0.0990733
156	Microscopy_FISH_mRNA-counts_1818.20_Rep2.csv	Microscopy FISH mRNA-counts	20	2	3.67638	0.0031261	FALSE	2.89321	FISH	Microscopy	mRNA	TRUE	FISH Microscopy RNA counts	3.56456	3.7882	0.00435611	1.39347	0.783175
157	Microscopy_FISH_mRNA-counts_1818.40_Rep2.csv	Microscopy FISH mRNA-counts	40	2	5.59384	0.0110284	FALSE	6.97501	FISH	Microscopy	mRNA	TRUE	FISH Microscopy RNA counts	5.38381	5.80388	0.00435611	0.394989	-1.38116
158	Microscopy_FISH_mRNA-counts_1818.100_Rep2.csv	Microscopy FISH mRNA-counts	100	2	21.7733	0.401405	FALSE	19.3533	FISH	Microscopy	mRNA	TRUE	FISH Microscopy RNA counts	20.5061	23.0404	0.00435611	0.1	2.41992
159	Microscopy_FISH_mRNA-counts_1818.400_Rep2.csv	Microscopy FISH mRNA-counts	400	2	50.3133	0.45557	FALSE	51.6844	FISH	Microscopy	mRNA	TRUE	FISH Microscopy RNA counts	48.9634	51.6632	0.00435611	0.1	-1.37111
160	Microscopy_FISH_mRNA-counts_1818.1000_Rep2.csv	Microscopy FISH mRNA-counts	1000	2	67.2355	0.99383	FALSE	66.5721	FISH	Microscopy	mRNA	TRUE	FISH Microscopy RNA counts	65.2417	69.2293	0.00435611	0.1	0.663382
161	Microscopy_FISH_mRNA-counts_1818.0_Rep3.csv	Microscopy FISH mRNA-counts	0	3	0.240664	0.000155931	FALSE	0.442212	FISH	Microscopy	mRNA	TRUE	FISH Microscopy RNA counts	0.215689	0.265638	0.0222447	10	-0.201548
162	Microscopy_FISH_mRNA-counts_1818.5_Rep3.csv	Microscopy FISH mRNA-counts	5	3	1.17184	0.00132436	FALSE	0.602283	FISH	Microscopy	mRNA	TRUE	FISH Microscopy RNA counts	1.09905	1.24462	0.0222447	10	0.569552
163	Microscopy_FISH_mRNA-counts_1818.10_Rep3.csv	Microscopy FISH mRNA-counts	10	3	0.55381	0.00166515	FALSE	0.999873	FISH	Microscopy	mRNA	TRUE	FISH Microscopy RNA counts	0.472198	0.635423	0.0222447	10	-0.446063
164	Microscopy_FISH_mRNA-counts_1818.20_Rep3.csv	Microscopy FISH mRNA-counts	20	3	2.52693	0.00575366	FALSE	2.36492	FISH	Microscopy	mRNA	TRUE	FISH Microscopy RNA counts	2.37522	2.67863	0.0222447	3.86618	0.162011
165	Microscopy_FISH_mRNA-counts_1818.40_Rep3.csv	Microscopy FISH mRNA-counts	40	3	7.02895	0.0214295	FALSE	6.84397	FISH	Microscopy	mRNA	TRUE	FISH Microscopy RNA counts	6.73617	7.32173	0.0222447	1.03804	0.184979
166	Microscopy_FISH_mRNA-counts_1818.100_Rep3.csv	Microscopy FISH mRNA-counts	100	3	26.104	0.30395	FALSE	26.496	FISH	Microscopy	mRNA	TRUE	FISH Microscopy RNA counts	25.0014	27.2067	0.0222447	0.1	-0.391956
167	Microscopy_FISH_mRNA-counts_1818.400_Rep3.csv	Microscopy FISH mRNA-counts	400	3	78.3067	2.69165	FALSE	78.3343	FISH	Microscopy	mRNA	TRUE	FISH Microscopy RNA counts	75.0254	81.5879	0.0222447	0.1	-0.0276133
168	Microscopy_FISH_mRNA-counts_1818.1000_Rep3.csv	Microscopy FISH mRNA-counts	1000	3	91.3953	1.72838	FALSE	91.3536	FISH	Microscopy	mRNA	TRUE	FISH Microscopy RNA counts	88.7659	94.0246	0.0222447	0.1	0.041641
169	Microscopy_FISH_Protein_1818.0_Rep1.csv	Microscopy FISH Protein	0	1	329321	2.94488e+07	FALSE	321984	FISH	Microscopy	Protein	FALSE	FISH Microscopy Protein	318468	340174	2.538e+07	0.861835	7337.23
170	Microscopy_FISH_Protein_1818.5_Rep1.csv	Microscopy FISH Protein	5	1	336364	3.33051e+07	FALSE	322001	FISH	Microscopy	Protein	FALSE	FISH Microscopy Protein	324822	347907	2.538e+07	0.762045	14363.7
171	Microscopy_FISH_Protein_1818.10_Rep1.csv	Microscopy FISH Protein	10	1	304264	3.13152e+07	FALSE	322083	FISH	Microscopy	Protein	FALSE	FISH Microscopy Protein	293072	315456	2.538e+07	0.810468	-17819
172	Microscopy_FISH_Protein_1818.20_Rep1.csv	Microscopy FISH Protein	20	1	317278	2.21788e+07	FALSE	322561	FISH	Microscopy	Protein	FALSE	FISH Microscopy Protein	307859	326697	2.538e+07	1.14433	-5283.33
173	Microscopy_FISH_Protein_1818.40_Rep1.csv	Microscopy FISH Protein	40	1	328180	2.06247e+07	FALSE	325291	FISH	Microscopy	Protein	FALSE	FISH Microscopy Protein	319098	337263	2.538e+07	1.23057	2889.98
174	Microscopy_FISH_Protein_1818.100_Rep1.csv	Microscopy FISH Protein	100	1	349678	1.9254e+07	FALSE	349963	FISH	Microscopy	Protein	FALSE	FISH Microscopy Protein	340902	358454	2.538e+07	1.31817	-285.403
175	Microscopy_FISH_Protein_1818.400_Rep1.csv	Microscopy FISH Protein	400	1	448390	2.41881e+07	FALSE	448259	FISH	Microscopy	Protein	FALSE	FISH Microscopy Protein	438554	458226	2.538e+07	1.04928	130.648
176	Microscopy_FISH_Protein_1818.1000_Rep1.csv	Microscopy FISH Protein	1000	1	461546	2.63118e+07	FALSE	461648	FISH	Microscopy	Protein	FALSE	FISH Microscopy Protein	451287	471805	2.538e+07	0.964586	-102.485
177	Microscopy_FISH_Protein_1818.0_Rep2.csv	Microscopy FISH Protein	0	2	284467	4.39866e+06	FALSE	284229	FISH	Microscopy	Protein	FALSE	FISH Microscopy Protein	280272	288662	1.12589e+07	2.55963	238.353
178	Microscopy_FISH_Protein_1818.5_Rep2.csv	Microscopy FISH Protein	5	2	270723	4.78282e+06	FALSE	284229	FISH	Microscopy	Protein	FALSE	FISH Microscopy Protein	266349	275097	1.12589e+07	2.35404	-13506.1
179	Microscopy_FISH_Protein_1818.10_Rep2.csv	Microscopy FISH Protein	10	2	295786	4.70592e+06	FALSE	284239	FISH	Microscopy	Protein	FALSE	FISH Microscopy Protein	291447	300125	1.12589e+07	2.39251	11547.4
180	Microscopy_FISH_Protein_1818.20_Rep2.csv	Microscopy FISH Protein	20	2	285992	4.33194e+06	FALSE	284452	FISH	Microscopy	Protein	FALSE	FISH Microscopy Protein	281830	290155	1.12589e+07	2.59905	1540.21
181	Microscopy_FISH_Protein_1818.40_Rep2.csv	Microscopy FISH Protein	40	2	288752	1.03685e+07	FALSE	289175	FISH	Microscopy	Protein	FALSE	FISH Microscopy Protein	282312	295193	1.12589e+07	1.08588	-422.729
182	Microscopy_FISH_Protein_1818.100_Rep2.csv	Microscopy FISH Protein	100	2	421012	3.32916e+07	FALSE	420959	FISH	Microscopy	Protein	FALSE	FISH Microscopy Protein	409472	432552	1.12589e+07	0.338192	52.8868
183	Microscopy_FISH_Protein_1818.400_Rep2.csv	Microscopy FISH Protein	400	2	528088	4.99012e+07	FALSE	528170	FISH	Microscopy	Protein	FALSE	FISH Microscopy Protein	513960	542216	1.12589e+07	0.225624	-81.9203
184	Microscopy_FISH_Protein_1818.1000_Rep2.csv	Microscopy FISH Protein	1000	2	528582	3.49533e+07	FALSE	528541	FISH	Microscopy	Protein	FALSE	FISH Microscopy Protein	516757	540406	1.12589e+07	0.322114	40.3872
185	Microscopy_FISH_Protein_1818.0_Rep3.csv	Microscopy FISH Protein	0	3	290028	6.29426e+06	FALSE	301321	FISH	Microscopy	Protein	FALSE	FISH Microscopy Protein	285010	295045	1.73912e+07	2.76303	-11293.7
186	Microscopy_FISH_Protein_1818.5_Rep3.csv	Microscopy FISH Protein	5	3	332820	1.32582e+07	FALSE	301430	FISH	Microscopy	Protein	FALSE	FISH Microscopy Protein	325537	340102	1.73912e+07	1.31174	31389.2
187	Microscopy_FISH_Protein_1818.10_Rep3.csv	Microscopy FISH Protein	10	3	295070	1.82021e+07	FALSE	301818	FISH	Microscopy	Protein	FALSE	FISH Microscopy Protein	286537	303603	1.73912e+07	0.955452	-6747.97
188	Microscopy_FISH_Protein_1818.20_Rep3.csv	Microscopy FISH Protein	20	3	298641	9.9038e+06	FALSE	303573	FISH	Microscopy	Protein	FALSE	FISH Microscopy Protein	292347	304935	1.73912e+07	1.75602	-4931.85
189	Microscopy_FISH_Protein_1818.40_Rep3.csv	Microscopy FISH Protein	40	3	316367	1.39679e+07	FALSE	311309	FISH	Microscopy	Protein	FALSE	FISH Microscopy Protein	308892	323842	1.73912e+07	1.24509	5057.81
190	Microscopy_FISH_Protein_1818.100_Rep3.csv	Microscopy FISH Protein	100	3	358981	3.60009e+07	FALSE	361885	FISH	Microscopy	Protein	FALSE	FISH Microscopy Protein	346981	370981	1.73912e+07	0.483078	-2904.4
191	Microscopy_FISH_Protein_1818.400_Rep3.csv	Microscopy FISH Protein	400	3	544203	3.25568e+07	FALSE	542786	FISH	Microscopy	Protein	FALSE	FISH Microscopy Protein	532791	555615	1.73912e+07	0.534182	1416.84
192	Microscopy_FISH_Protein_1818.1000_Rep3.csv	Microscopy FISH Protein	1000	3	578039	3.39788e+07	FALSE	579041	FISH	Microscopy	Protein	FALSE	FISH Microscopy Protein	566381	589697	1.73912e+07	0.511826	-1002.25
193	Microscopy_FISH_TAMRA_1818.0_Rep1.csv	Microscopy FISH TAMRA	0	1	436918	8.04503e+07	FALSE	465911	FISH	Microscopy	mRNA	FALSE	FISH Microscopy RNA	418979	454857	6.07794e+08	7.5549	-28993.2
194	Microscopy_FISH_TAMRA_1818.5_Rep1.csv	Microscopy FISH TAMRA	5	1	542016	7.45176e+07	FALSE	508373	FISH	Microscopy	mRNA	FALSE	FISH Microscopy RNA	524752	559281	6.07794e+08	8.15639	33643.9
195	Microscopy_FISH_TAMRA_1818.10_Rep1.csv	Microscopy FISH TAMRA	10	1	573505	1.35222e+08	FALSE	597661	FISH	Microscopy	mRNA	FALSE	FISH Microscopy RNA	550248	596762	6.07794e+08	4.49479	-24156.1
196	Microscopy_FISH_TAMRA_1818.20_Rep1.csv	Microscopy FISH TAMRA	20	1	912608	2.60968e+08	FALSE	858439	FISH	Microscopy	mRNA	FALSE	FISH Microscopy RNA	880299	944917	6.07794e+08	2.329	54169.3
197	Microscopy_FISH_TAMRA_1818.40_Rep1.csv	Microscopy FISH TAMRA	40	1	1.39198e+06	7.44803e+08	FALSE	1.51362e+06	FISH	Microscopy	mRNA	FALSE	FISH Microscopy RNA	1.33739e+06	1.44656e+06	6.07794e+08	0.816047	-121641
198	Microscopy_FISH_TAMRA_1818.100_Rep1.csv	Microscopy FISH TAMRA	100	1	3.33926e+06	4.56119e+09	FALSE	3.10375e+06	FISH	Microscopy	mRNA	FALSE	FISH Microscopy RNA	3.20418e+06	3.47433e+06	6.07794e+08	0.133254	235504
199	Microscopy_FISH_TAMRA_1818.400_Rep1.csv	Microscopy FISH TAMRA	400	1	4.82252e+06	4.95648e+09	FALSE	4.72686e+06	FISH	Microscopy	mRNA	FALSE	FISH Microscopy RNA	4.68172e+06	4.96333e+06	6.07794e+08	0.122626	95660.9
200	Microscopy_FISH_TAMRA_1818.1000_Rep1.csv	Microscopy FISH TAMRA	1000	1	4822476	5.22804e+09	FALSE	4.96701e+06	FISH	Microscopy	mRNA	FALSE	FISH Microscopy RNA	4.67787e+06	4.96709e+06	6.07794e+08	0.116257	-144532
201	Microscopy_FISH_TAMRA_1818.0_Rep2.csv	Microscopy FISH TAMRA	0	2	386216	7.6027e+06	FALSE	379516	FISH	Microscopy	mRNA	FALSE	FISH Microscopy RNA	380701	391731	1.05762e+08	10	6699.61
202	Microscopy_FISH_TAMRA_1818.5_Rep2.csv	Microscopy FISH TAMRA	5	2	392424	1.10728e+07	FALSE	411798	FISH	Microscopy	mRNA	FALSE	FISH Microscopy RNA	385769	399079	1.05762e+08	9.55152	-19373.9
203	Microscopy_FISH_TAMRA_1818.10_Rep2.csv	Microscopy FISH TAMRA	10	2	464079	1.4684e+07	FALSE	455424	FISH	Microscopy	mRNA	FALSE	FISH Microscopy RNA	456415	471743	1.05762e+08	7.2025	8654.92
204	Microscopy_FISH_TAMRA_1818.20_Rep2.csv	Microscopy FISH TAMRA	20	2	587902	2.46697e+07	FALSE	555486	FISH	Microscopy	mRNA	FALSE	FISH Microscopy RNA	577968	597835	1.05762e+08	4.28711	32415.5
205	Microscopy_FISH_TAMRA_1818.40_Rep2.csv	Microscopy FISH TAMRA	40	2	691898	8.45219e+07	FALSE	774644	FISH	Microscopy	mRNA	FALSE	FISH Microscopy RNA	673511	710286	1.05762e+08	1.25129	-82745.4
206	Microscopy_FISH_TAMRA_1818.100_Rep2.csv	Microscopy FISH TAMRA	100	2	1614149	9.49848e+08	FALSE	1.41015e+06	FISH	Microscopy	mRNA	FALSE	FISH Microscopy RNA	1.55251e+06	1.67579e+06	1.05762e+08	0.111346	204001
207	Microscopy_FISH_TAMRA_1818.400_Rep2.csv	Microscopy FISH TAMRA	400	2	3.04579e+06	2.47134e+09	FALSE	3.08011e+06	FISH	Microscopy	mRNA	FALSE	FISH Microscopy RNA	2.94637e+06	3.14522e+06	1.05762e+08	0.1	-34322.2
208	Microscopy_FISH_TAMRA_1818.1000_Rep2.csv	Microscopy FISH TAMRA	1000	2	3.93171e+06	2.58725e+09	FALSE	3.92167e+06	FISH	Microscopy	mRNA	FALSE	FISH Microscopy RNA	3.82998e+06	4.03344e+06	1.05762e+08	0.1	10042.3
209	Microscopy_FISH_TAMRA_1818.0_Rep3.csv	Microscopy FISH TAMRA	0	3	363396	6.08011e+06	FALSE	386513	FISH	Microscopy	mRNA	FALSE	FISH Microscopy RNA	358465	368328	1.75593e+08	10	-23116.6
210	Microscopy_FISH_TAMRA_1818.5_Rep3.csv	Microscopy FISH TAMRA	5	3	462084	3.84401e+07	FALSE	395975	FISH	Microscopy	mRNA	FALSE	FISH Microscopy RNA	449683	474484	1.75593e+08	4.56796	66108.2
211	Microscopy_FISH_TAMRA_1818.10_Rep3.csv	Microscopy FISH TAMRA	10	3	403978	2.8543e+07	FALSE	417700	FISH	Microscopy	mRNA	FALSE	FISH Microscopy RNA	393293	414663	1.75593e+08	6.15186	-13722.4
212	Microscopy_FISH_TAMRA_1818.20_Rep3.csv	Microscopy FISH TAMRA	20	3	496152	6.55865e+07	FALSE	488204	FISH	Microscopy	mRNA	FALSE	FISH Microscopy RNA	479955	512349	1.75593e+08	2.67727	7947.93
213	Microscopy_FISH_TAMRA_1818.40_Rep3.csv	Microscopy FISH TAMRA	40	3	704749	8.49441e+07	FALSE	706946	FISH	Microscopy	mRNA	FALSE	FISH Microscopy RNA	686316	723182	1.75593e+08	2.06716	-2196.82
214	Microscopy_FISH_TAMRA_1818.100_Rep3.csv	Microscopy FISH TAMRA	100	3	1583553	1.04022e+09	FALSE	1.61625e+06	FISH	Microscopy	mRNA	FALSE	FISH Microscopy RNA	1.51905e+06	1.64806e+06	1.75593e+08	0.168804	-32700.9
215	Microscopy_FISH_TAMRA_1818.400_Rep3.csv	Microscopy FISH TAMRA	400	3	4140515	6.25503e+09	FALSE	4.07444e+06	FISH	Microscopy	mRNA	FALSE	FISH Microscopy RNA	3.98234e+06	4.29869e+06	1.75593e+08	0.1	66072.5
216	Microscopy_FISH_TAMRA_1818.1000_Rep3.csv	Microscopy FISH TAMRA	1000	3	4731425	3.7373e+09	FALSE	4.77362e+06	FISH	Microscopy	mRNA	FALSE	FISH Microscopy RNA	4.60916e+06	4.85369e+06	1.75593e+08	0.1	-42196.8
217	Microscopy_HCR_mRNA-counts_1818.0_Rep1.csv	Microscopy HCR mRNA-counts	0	1	0.744512	0.00239848	FALSE	0.648528	HCR	Microscopy	mRNA	TRUE	HCR Microscopy RNA counts	0.646564	0.842461	0.0179969	7.50345	0.0959842
218	Microscopy_HCR_mRNA-counts_1818.5_Rep1.csv	Microscopy HCR mRNA-counts	5	1	0.912808	0.000997224	FALSE	1.03835	HCR	Microscopy	mRNA	TRUE	HCR Microscopy RNA counts	0.849651	0.975966	0.0179969	10	-0.125538
219	Microscopy_HCR_mRNA-counts_1818.10_Rep1.csv	Microscopy HCR mRNA-counts	10	1	1.73038	0.0104418	FALSE	1.78169	HCR	Microscopy	mRNA	TRUE	HCR Microscopy RNA counts	1.52601	1.93475	0.0179969	1.72355	-0.0513085
220	Microscopy_HCR_mRNA-counts_1818.20_Rep1.csv	Microscopy HCR mRNA-counts	20	1	4.2379	0.00770135	FALSE	3.81086	HCR	Microscopy	mRNA	TRUE	HCR Microscopy RNA counts	4.06239	4.41342	0.0179969	2.33685	0.42704
221	Microscopy_HCR_mRNA-counts_1818.40_Rep1.csv	Microscopy HCR mRNA-counts	40	1	8.29752	0.0150753	FALSE	8.60574	HCR	Microscopy	mRNA	TRUE	HCR Microscopy RNA counts	8.05195	8.54308	0.0179969	1.1938	-0.30822
222	Microscopy_HCR_mRNA-counts_1818.100_Rep1.csv	Microscopy HCR mRNA-counts	100	1	19.3975	0.0969883	FALSE	19.9037	HCR	Microscopy	mRNA	TRUE	HCR Microscopy RNA counts	18.7746	20.0203	0.0179969	0.185557	-0.50619
223	Microscopy_HCR_mRNA-counts_1818.400_Rep1.csv	Microscopy HCR mRNA-counts	400	1	35.9782	0.20753	FALSE	32.2682	HCR	Microscopy	mRNA	TRUE	HCR Microscopy RNA counts	35.0671	36.8893	0.0179969	0.1	3.70994
224	Microscopy_HCR_mRNA-counts_1818.1000_Rep1.csv	Microscopy HCR mRNA-counts	1000	1	31.5442	0.188556	FALSE	34.3786	HCR	Microscopy	mRNA	TRUE	HCR Microscopy RNA counts	30.6757	32.4126	0.0179969	0.1	-2.83441
225	Microscopy_HCR_mRNA-counts_1818.0_Rep2.csv	Microscopy HCR mRNA-counts	0	2	1.4633	0.000531507	FALSE	0.65525	HCR	Microscopy	mRNA	TRUE	HCR Microscopy RNA counts	1.41719	1.50941	0.00754472	10	0.808053
226	Microscopy_HCR_mRNA-counts_1818.5_Rep2.csv	Microscopy HCR mRNA-counts	5	2	0.396389	0.00131825	FALSE	0.702911	HCR	Microscopy	mRNA	TRUE	HCR Microscopy RNA counts	0.323773	0.469004	0.00754472	5.72327	-0.306522
227	Microscopy_HCR_mRNA-counts_1818.10_Rep2.csv	Microscopy HCR mRNA-counts	10	2	0.0192242	0.000363291	FALSE	0.815645	HCR	Microscopy	mRNA	TRUE	HCR Microscopy RNA counts	-0.0188962	0.0573445	0.00754472	10	-0.796421
228	Microscopy_HCR_mRNA-counts_1818.20_Rep2.csv	Microscopy HCR mRNA-counts	20	2	1.59039	0.00536967	FALSE	1.19012	HCR	Microscopy	mRNA	TRUE	HCR Microscopy RNA counts	1.44383	1.73694	0.00754472	1.40506	0.40027
229	Microscopy_HCR_mRNA-counts_1818.40_Rep2.csv	Microscopy HCR mRNA-counts	40	2	3.28279	0.00595165	FALSE	2.38647	HCR	Microscopy	mRNA	TRUE	HCR Microscopy RNA counts	3.12849	3.43708	0.00754472	1.26767	0.896311
230	Microscopy_HCR_mRNA-counts_1818.100_Rep2.csv	Microscopy HCR mRNA-counts	100	2	7.75141	0.0612247	FALSE	7.64488	HCR	Microscopy	mRNA	TRUE	HCR Microscopy RNA counts	7.25654	8.24628	0.00754472	0.12323	0.106525
231	Microscopy_HCR_mRNA-counts_1818.400_Rep2.csv	Microscopy HCR mRNA-counts	400	2	21.2526	0.118657	FALSE	23.4157	HCR	Microscopy	mRNA	TRUE	HCR Microscopy RNA counts	20.5637	21.9416	0.00754472	0.1	-2.16309
232	Microscopy_HCR_mRNA-counts_1818.1000_Rep2.csv	Microscopy HCR mRNA-counts	1000	2	29.6133	0.177656	FALSE	28.1879	HCR	Microscopy	mRNA	TRUE	HCR Microscopy RNA counts	28.7703	30.4563	0.00754472	0.1	1.42548
233	Microscopy_HCR_mRNA-counts_1818.0_Rep3.csv	Microscopy HCR mRNA-counts	0	3	1.13999	0.0418866	FALSE	-0.466576	HCR	Microscopy	mRNA	TRUE	HCR Microscopy RNA counts	0.730668	1.54932	0.00857609	0.204745	1.60657
234	Microscopy_HCR_mRNA-counts_1818.5_Rep3.csv	Microscopy HCR mRNA-counts	5	3	0.264366	0.000387878	FALSE	0.21118	HCR	Microscopy	mRNA	TRUE	HCR Microscopy RNA counts	0.224977	0.303755	0.00857609	10	0.053186
235	Microscopy_HCR_mRNA-counts_1818.10_Rep3.csv	Microscopy HCR mRNA-counts	10	3	0.553289	0.000826056	FALSE	0.808546	HCR	Microscopy	mRNA	TRUE	HCR Microscopy RNA counts	0.495806	0.610771	0.00857609	10	-0.255258
236	Microscopy_HCR_mRNA-counts_1818.20_Rep3.csv	Microscopy HCR mRNA-counts	20	3	2.147	0.0010947	FALSE	1.90502	HCR	Microscopy	mRNA	TRUE	HCR Microscopy RNA counts	2.08082	2.21317	0.00857609	7.83421	0.241976
237	Microscopy_HCR_mRNA-counts_1818.40_Rep3.csv	Microscopy HCR mRNA-counts	40	3	3.88729	0.00293946	FALSE	3.85377	HCR	Microscopy	mRNA	TRUE	HCR Microscopy RNA counts	3.77886	3.99573	0.00857609	2.91757	0.0335226
238	Microscopy_HCR_mRNA-counts_1818.100_Rep3.csv	Microscopy HCR mRNA-counts	100	3	7.87982	0.0150306	FALSE	8.5383	HCR	Microscopy	mRNA	TRUE	HCR Microscopy RNA counts	7.63462	8.12502	0.00857609	0.570574	-0.658477
239	Microscopy_HCR_mRNA-counts_1818.400_Rep3.csv	Microscopy HCR mRNA-counts	400	3	22.158	0.159994	FALSE	21.1643	HCR	Microscopy	mRNA	TRUE	HCR Microscopy RNA counts	21.3581	22.958	0.00857609	0.1	0.993769
240	Microscopy_HCR_mRNA-counts_1818.1000_Rep3.csv	Microscopy HCR mRNA-counts	1000	3	30.4223	0.281767	FALSE	30.6761	HCR	Microscopy	mRNA	TRUE	HCR Microscopy RNA counts	29.3607	31.4839	0.00857609	0.1	-0.253789
241	Microscopy_HCR_Protein_1818.0_Rep1.csv	Microscopy HCR Protein	0	1	311769	8.46019e+07	FALSE	298403	HCR	Microscopy	Protein	FALSE	HCR Microscopy Protein	293373	330165	6.41172e+07	0.757869	13366.1
242	Microscopy_HCR_Protein_1818.5_Rep1.csv	Microscopy HCR Protein	5	1	292966	1.19353e+07	FALSE	299706	HCR	Microscopy	Protein	FALSE	HCR Microscopy Protein	286057	299876	6.41172e+07	5.37206	-6739.37
243	Microscopy_HCR_Protein_1818.10_Rep1.csv	Microscopy HCR Protein	10	1	358142	7.96783e+07	FALSE	304891	HCR	Microscopy	Protein	FALSE	HCR Microscopy Protein	340290	375995	6.41172e+07	0.804701	53251.3
244	Microscopy_HCR_Protein_1818.20_Rep1.csv	Microscopy HCR Protein	20	1	329708	9.34733e+06	FALSE	330426	HCR	Microscopy	Protein	FALSE	HCR Microscopy Protein	323593	335823	6.41172e+07	6.85941	-718.234
245	Microscopy_HCR_Protein_1818.40_Rep1.csv	Microscopy HCR Protein	40	1	447151	1.03981e+07	FALSE	449848	HCR	Microscopy	Protein	FALSE	HCR Microscopy Protein	440702	453600	6.41172e+07	6.16626	-2696.96
246	Microscopy_HCR_Protein_1818.100_Rep1.csv	Microscopy HCR Protein	100	1	1178191	2.27538e+08	FALSE	1.15329e+06	HCR	Microscopy	Protein	FALSE	HCR Microscopy Protein	1.14802e+06	1.20836e+06	6.41172e+07	0.281787	24899.9
247	Microscopy_HCR_Protein_1818.400_Rep1.csv	Microscopy HCR Protein	400	1	2412353	2.53475e+08	FALSE	2.46049e+06	HCR	Microscopy	Protein	FALSE	HCR Microscopy Protein	2.38051e+06	2.44419e+06	6.41172e+07	0.252952	-48135.5
248	Microscopy_HCR_Protein_1818.1000_Rep1.csv	Microscopy HCR Protein	1000	1	2.68769e+06	6.33304e+08	FALSE	2.58952e+06	HCR	Microscopy	Protein	FALSE	HCR Microscopy Protein	2.63736e+06	2.73803e+06	6.41172e+07	0.101242	98175.9
249	Microscopy_HCR_Protein_1818.0_Rep2.csv	Microscopy HCR Protein	0	2	304622	9.54058e+06	FALSE	310876	HCR	Microscopy	Protein	FALSE	HCR Microscopy Protein	298444	310800	5.28494e+07	5.53944	-6253.51
250	Microscopy_HCR_Protein_1818.5_Rep2.csv	Microscopy HCR Protein	5	2	308888	2.0983e+07	FALSE	318893	HCR	Microscopy	Protein	FALSE	HCR Microscopy Protein	299727	318049	5.28494e+07	2.51868	-10005.2
251	Microscopy_HCR_Protein_1818.10_Rep2.csv	Microscopy HCR Protein	10	2	340266	8.85715e+06	FALSE	335944	HCR	Microscopy	Protein	FALSE	HCR Microscopy Protein	334313	346218	5.28494e+07	5.96687	4321.35
252	Microscopy_HCR_Protein_1818.20_Rep2.csv	Microscopy HCR Protein	20	2	397641	8.19278e+06	FALSE	388299	HCR	Microscopy	Protein	FALSE	HCR Microscopy Protein	391916	403366	5.28494e+07	6.45073	9341.93
253	Microscopy_HCR_Protein_1818.40_Rep2.csv	Microscopy HCR Protein	40	2	534356	1.52153e+07	FALSE	541346	HCR	Microscopy	Protein	FALSE	HCR Microscopy Protein	526555	542157	5.28494e+07	3.47345	-6989.76
254	Microscopy_HCR_Protein_1818.100_Rep2.csv	Microscopy HCR Protein	100	2	1097944	3.66287e+08	FALSE	1.13086e+06	HCR	Microscopy	Protein	FALSE	HCR Microscopy Protein	1.05967e+06	1.13622e+06	5.28494e+07	0.144284	-32918.7
255	Microscopy_HCR_Protein_1818.400_Rep2.csv	Microscopy HCR Protein	400	2	2717868	9.33154e+08	FALSE	2.64078e+06	HCR	Microscopy	Protein	FALSE	HCR Microscopy Protein	2.65677e+06	2.77896e+06	5.28494e+07	0.1	77090.5
256	Microscopy_HCR_Protein_1818.1000_Rep2.csv	Microscopy HCR Protein	1000	2	3040890	8.05566e+08	FALSE	3.08976e+06	HCR	Microscopy	Protein	FALSE	HCR Microscopy Protein	2.98413e+06	3.09765e+06	5.28494e+07	0.1	-48873
257	Microscopy_HCR_Protein_1818.0_Rep3.csv	Microscopy HCR Protein	0	3	314067	9.38557e+07	FALSE	304029	HCR	Microscopy	Protein	FALSE	HCR Microscopy Protein	294691	333443	5.59983e+07	0.596642	10038.1
258	Microscopy_HCR_Protein_1818.5_Rep3.csv	Microscopy HCR Protein	5	3	314102	6.29701e+06	FALSE	307659	HCR	Microscopy	Protein	FALSE	HCR Microscopy Protein	309083	319121	5.59983e+07	8.89283	6443.19
259	Microscopy_HCR_Protein_1818.10_Rep3.csv	Microscopy HCR Protein	10	3	317949	7.3091e+06	FALSE	316739	HCR	Microscopy	Protein	FALSE	HCR Microscopy Protein	312542	323356	5.59983e+07	7.66145	1210.29
260	Microscopy_HCR_Protein_1818.20_Rep3.csv	Microscopy HCR Protein	20	3	339466	7.68876e+06	FALSE	348252	HCR	Microscopy	Protein	FALSE	HCR Microscopy Protein	333920	345012	5.59983e+07	7.28313	-8785.52
261	Microscopy_HCR_Protein_1818.40_Rep3.csv	Microscopy HCR Protein	40	3	447572	1.51388e+07	FALSE	454611	HCR	Microscopy	Protein	FALSE	HCR Microscopy Protein	439790	455353	5.59983e+07	3.69898	-7039.56
262	Microscopy_HCR_Protein_1818.100_Rep3.csv	Microscopy HCR Protein	100	3	1.02939e+06	1.35259e+08	FALSE	975991	HCR	Microscopy	Protein	FALSE	HCR Microscopy Protein	1.00613e+06	1.05265e+06	5.59983e+07	0.414007	53398
263	Microscopy_HCR_Protein_1818.400_Rep3.csv	Microscopy HCR Protein	400	3	2858584	1.26527e+09	FALSE	2.95982e+06	HCR	Microscopy	Protein	FALSE	HCR Microscopy Protein	2.78744e+06	2.92973e+06	5.59983e+07	0.1	-101232
264	Microscopy_HCR_Protein_1818.1000_Rep3.csv	Microscopy HCR Protein	1000	3	3725579	1.12367e+09	FALSE	3.67076e+06	HCR	Microscopy	Protein	FALSE	HCR Microscopy Protein	3.65854e+06	3.79262e+06	5.59983e+07	0.1	54815.2
265	Microscopy_HCR_TAMRA_1818.0_Rep1.csv	Microscopy HCR TAMRA	0	1	412144	1.04375e+08	FALSE	394245	HCR	Microscopy	mRNA	FALSE	HCR Microscopy RNA	391711	432577	9.88734e+07	0.947291	17898.9
266	Microscopy_HCR_TAMRA_1818.5_Rep1.csv	Microscopy HCR TAMRA	5	1	379065	2.16162e+07	FALSE	401609	HCR	Microscopy	mRNA	FALSE	HCR Microscopy RNA	369766	388364	9.88734e+07	4.57403	-22543.9
267	Microscopy_HCR_TAMRA_1818.10_Rep1.csv	Microscopy HCR TAMRA	10	1	469188	1.05842e+08	FALSE	419809	HCR	Microscopy	mRNA	FALSE	HCR Microscopy RNA	448612	489763	9.88734e+07	0.934157	49378.3
268	Microscopy_HCR_TAMRA_1818.20_Rep1.csv	Microscopy HCR TAMRA	20	1	501850	3.03128e+07	FALSE	480232	HCR	Microscopy	mRNA	FALSE	HCR Microscopy RNA	490839	512861	9.88734e+07	3.26177	21617.7
269	Microscopy_HCR_TAMRA_1818.40_Rep1.csv	Microscopy HCR TAMRA	40	1	642515	4.50922e+07	FALSE	656401	HCR	Microscopy	mRNA	FALSE	HCR Microscopy RNA	629085	655945	9.88734e+07	2.19269	-13885.7
270	Microscopy_HCR_TAMRA_1818.100_Rep1.csv	Microscopy HCR TAMRA	100	1	1149779	1.89848e+08	FALSE	1.16424e+06	HCR	Microscopy	mRNA	FALSE	HCR Microscopy RNA	1.12222e+06	1.17734e+06	9.88734e+07	0.520802	-14464.9
271	Microscopy_HCR_TAMRA_1818.400_Rep1.csv	Microscopy HCR TAMRA	400	1	1925661	4.71734e+08	FALSE	1.71438e+06	HCR	Microscopy	mRNA	FALSE	HCR Microscopy RNA	1.88222e+06	1.9691e+06	9.88734e+07	0.209596	211279
272	Microscopy_HCR_TAMRA_1818.1000_Rep1.csv	Microscopy HCR TAMRA	1000	1	1.66898e+06	3.12441e+08	FALSE	1.7852e+06	HCR	Microscopy	mRNA	FALSE	HCR Microscopy RNA	1.63362e+06	1.70433e+06	9.88734e+07	0.316455	-116227
273	Microscopy_HCR_TAMRA_1818.0_Rep2.csv	Microscopy HCR TAMRA	0	2	406938	2.30478e+07	FALSE	374915	HCR	Microscopy	mRNA	FALSE	HCR Microscopy RNA	397336	416540	4.78968e+07	2.07815	32023
274	Microscopy_HCR_TAMRA_1818.5_Rep2.csv	Microscopy HCR TAMRA	5	2	373960	2.30509e+07	FALSE	391462	HCR	Microscopy	mRNA	FALSE	HCR Microscopy RNA	364358	383562	4.78968e+07	2.07787	-17501.9
275	Microscopy_HCR_TAMRA_1818.10_Rep2.csv	Microscopy HCR TAMRA	10	2	391247	8.94371e+06	FALSE	408986	HCR	Microscopy	mRNA	FALSE	HCR Microscopy RNA	385266	397228	4.78968e+07	5.35536	-17739.2
276	Microscopy_HCR_TAMRA_1818.20_Rep2.csv	Microscopy HCR TAMRA	20	2	464829	2.22538e+07	FALSE	443925	HCR	Microscopy	mRNA	FALSE	HCR Microscopy RNA	455394	474264	4.78968e+07	2.1523	20904
277	Microscopy_HCR_TAMRA_1818.40_Rep2.csv	Microscopy HCR TAMRA	40	2	526330	2.59611e+07	FALSE	510287	HCR	Microscopy	mRNA	FALSE	HCR Microscopy RNA	516139	536520	4.78968e+07	1.84494	16042.9
278	Microscopy_HCR_TAMRA_1818.100_Rep2.csv	Microscopy HCR TAMRA	100	2	653406	1.58348e+08	FALSE	674900	HCR	Microscopy	mRNA	FALSE	HCR Microscopy RNA	628239	678574	4.78968e+07	0.302478	-21493.9
279	Microscopy_HCR_TAMRA_1818.400_Rep2.csv	Microscopy HCR TAMRA	400	2	1036922	2.01463e+08	FALSE	1.06863e+06	HCR	Microscopy	mRNA	FALSE	HCR Microscopy RNA	1.00853e+06	1.06531e+06	4.78968e+07	0.237745	-31706.5
280	Microscopy_HCR_TAMRA_1818.1000_Rep2.csv	Microscopy HCR TAMRA	1000	2	1318567	3.16286e+08	FALSE	1.29039e+06	HCR	Microscopy	mRNA	FALSE	HCR Microscopy RNA	1.283e+06	1.35414e+06	4.78968e+07	0.151435	28177.9
281	Microscopy_HCR_TAMRA_1818.0_Rep3.csv	Microscopy HCR TAMRA	0	3	438048	3.40119e+08	FALSE	358974	HCR	Microscopy	mRNA	FALSE	HCR Microscopy RNA	401164	474933	4.32942e+07	0.127292	79074.1
282	Microscopy_HCR_TAMRA_1818.5_Rep3.csv	Microscopy HCR TAMRA	5	3	374623	9.26351e+06	FALSE	372260	HCR	Microscopy	mRNA	FALSE	HCR Microscopy RNA	368536	380710	4.32942e+07	4.67363	2363.38
283	Microscopy_HCR_TAMRA_1818.10_Rep3.csv	Microscopy HCR TAMRA	10	3	368214	1.11071e+07	FALSE	385041	HCR	Microscopy	mRNA	FALSE	HCR Microscopy RNA	361549	374880	4.32942e+07	3.89788	-16826.7
284	Microscopy_HCR_TAMRA_1818.20_Rep3.csv	Microscopy HCR TAMRA	20	3	414299	1.2052e+07	FALSE	409767	HCR	Microscopy	mRNA	FALSE	HCR Microscopy RNA	407356	421242	4.32942e+07	3.59229	4531.86
285	Microscopy_HCR_TAMRA_1818.40_Rep3.csv	Microscopy HCR TAMRA	40	3	473174	1.18698e+07	FALSE	456644	HCR	Microscopy	mRNA	FALSE	HCR Microscopy RNA	466284	480065	4.32942e+07	3.64743	16530
286	Microscopy_HCR_TAMRA_1818.100_Rep3.csv	Microscopy HCR TAMRA	100	3	558876	2.51876e+07	FALSE	581543	HCR	Microscopy	mRNA	FALSE	HCR Microscopy RNA	548839	568913	4.32942e+07	1.71887	-22667
287	Microscopy_HCR_TAMRA_1818.400_Rep3.csv	Microscopy HCR TAMRA	400	3	1048097	2.43914e+08	FALSE	997055	HCR	Microscopy	mRNA	FALSE	HCR Microscopy RNA	1.01686e+06	1.07933e+06	4.32942e+07	0.177498	51042
288	Microscopy_HCR_TAMRA_1818.1000_Rep3.csv	Microscopy HCR TAMRA	1000	3	1.37012e+06	4.01338e+08	FALSE	1.39045e+06	HCR	Microscopy	mRNA	FALSE	HCR Microscopy RNA	1.33005e+06	1.41018e+06	4.32942e+07	0.107875	-20329
289	Flow_Chl_1818.0_Rep1.csv	Flow Chl	0	1	0.00807377	2.53078e-08	TRUE	0.00928479	Chl	Flow	Protein	FALSE	Cm Flow Protein	0.00775561	0.00839194	3.97725e-07	10	-0.00121102
290	Flow_Chl_1818.5_Rep1.csv	Flow Chl	5	1	0.0247859	3.12521e-08	TRUE	0.0200342	Chl	Flow	Protein	FALSE	Cm Flow Protein	0.0244324	0.0251395	3.97725e-07	10	0.00475174
291	Flow_Chl_1818.10_Rep1.csv	Flow Chl	10	1	0.0382987	3.43247e-08	TRUE	0.044913	Chl	Flow	Protein	FALSE	Cm Flow Protein	0.0379281	0.0386692	3.97725e-07	10	-0.00661434
292	Flow_Chl_1818.20_Rep1.csv	Flow Chl	20	1	0.133208	6.92247e-08	TRUE	0.125382	Chl	Flow	Protein	FALSE	Cm Flow Protein	0.132682	0.133734	3.97725e-07	5.74542	0.00782543
293	Flow_Chl_1818.40_Rep1.csv	Flow Chl	40	1	0.355622	2.87582e-07	TRUE	0.368044	Chl	Flow	Protein	FALSE	Cm Flow Protein	0.35455	0.356695	3.97725e-07	1.383	-0.0124216
294	Flow_Chl_1818.100_Rep1.csv	Flow Chl	100	1	1.28665	3.36483e-06	TRUE	1.25512	Chl	Flow	Protein	FALSE	Cm Flow Protein	1.28298	1.29032	3.97725e-07	0.118201	0.0315323
295	Flow_Chl_1818.400_Rep1.csv	Flow Chl	400	1	2.9129	1.64413e-05	TRUE	2.93231	Chl	Flow	Protein	FALSE	Cm Flow Protein	2.90479	2.92101	3.97725e-07	0.1	-0.0194039
296	Flow_Chl_1818.1000_Rep1.csv	Flow Chl	1000	1	3.28943	2.0941e-05	TRUE	3.27775	Chl	Flow	Protein	FALSE	Cm Flow Protein	3.28028	3.29858	3.97725e-07	0.1	0.0116799
297	Flow_Chl_1818.0_Rep2.csv	Flow Chl	0	2	0.00873455	2.45669e-08	TRUE	0.0129477	Chl	Flow	Protein	FALSE	Cm Flow Protein	0.00842108	0.00904803	3.71336e-07	10	-0.00421311
298	Flow_Chl_1818.5_Rep2.csv	Flow Chl	5	2	0.0208002	2.92459e-08	TRUE	0.0210234	Chl	Flow	Protein	FALSE	Cm Flow Protein	0.0204582	0.0211423	3.71336e-07	10	-0.000223135
299	Flow_Chl_1818.10_Rep2.csv	Flow Chl	10	2	0.0428981	3.2034e-08	TRUE	0.0403393	Chl	Flow	Protein	FALSE	Cm Flow Protein	0.0425401	0.0432561	3.71336e-07	10	0.00255874
300	Flow_Chl_1818.20_Rep2.csv	Flow Chl	20	2	0.111632	6.0542e-08	TRUE	0.10458	Chl	Flow	Protein	FALSE	Cm Flow Protein	0.11114	0.112124	3.71336e-07	6.13353	0.0070518
301	Flow_Chl_1818.40_Rep2.csv	Flow Chl	40	2	0.288938	2.30152e-07	TRUE	0.30609	Chl	Flow	Protein	FALSE	Cm Flow Protein	0.287978	0.289897	3.71336e-07	1.61344	-0.0171524
302	Flow_Chl_1818.100_Rep2.csv	Flow Chl	100	2	1.12908	3.12422e-06	TRUE	1.10596	Chl	Flow	Protein	FALSE	Cm Flow Protein	1.12554	1.13261	3.71336e-07	0.118857	0.0231172
303	Flow_Chl_1818.400_Rep2.csv	Flow Chl	400	2	2.8673	1.64329e-05	TRUE	2.84182	Chl	Flow	Protein	FALSE	Cm Flow Protein	2.85919	2.8754	3.71336e-07	0.1	0.0254807
304	Flow_Chl_1818.1000_Rep2.csv	Flow Chl	1000	2	3.20582	2.19575e-05	TRUE	3.22681	Chl	Flow	Protein	FALSE	Cm Flow Protein	3.19645	3.2152	3.71336e-07	0.1	-0.0209872
305	Flow_Chl_1818.0_Rep3.csv	Flow Chl	0	3	0.00870575	2.06733e-08	TRUE	0.0121811	Chl	Flow	Protein	FALSE	Cm Flow Protein	0.00841818	0.00899331	3.06039e-07	10	-0.00347531
306	Flow_Chl_1818.5_Rep3.csv	Flow Chl	5	3	0.0160994	2.38993e-08	TRUE	0.0165311	Chl	Flow	Protein	FALSE	Cm Flow Protein	0.0157902	0.0164086	3.06039e-07	10	-0.000431715
307	Flow_Chl_1818.10_Rep3.csv	Flow Chl	10	3	0.0303726	2.63332e-08	TRUE	0.027951	Chl	Flow	Protein	FALSE	Cm Flow Protein	0.030048	0.0306971	3.06039e-07	10	0.00242163
308	Flow_Chl_1818.20_Rep3.csv	Flow Chl	20	3	0.0721815	3.84466e-08	TRUE	0.0688252	Chl	Flow	Protein	FALSE	Cm Flow Protein	0.0717893	0.0725736	3.06039e-07	7.96012	0.00335623
309	Flow_Chl_1818.40_Rep3.csv	Flow Chl	40	3	0.203335	1.55708e-07	TRUE	0.209169	Chl	Flow	Protein	FALSE	Cm Flow Protein	0.202546	0.204124	3.06039e-07	1.96547	-0.00583441
310	Flow_Chl_1818.100_Rep3.csv	Flow Chl	100	3	0.855398	2.2099e-06	TRUE	0.864411	Chl	Flow	Protein	FALSE	Cm Flow Protein	0.852425	0.858372	3.06039e-07	0.138486	-0.00901248
311	Flow_Chl_1818.400_Rep3.csv	Flow Chl	400	3	2.71342	1.76856e-05	TRUE	2.68616	Chl	Flow	Protein	FALSE	Cm Flow Protein	2.705	2.72183	3.06039e-07	0.1	0.0272575
312	Flow_Chl_1818.1000_Rep3.csv	Flow Chl	1000	3	3.1137	2.5279e-05	TRUE	3.13242	Chl	Flow	Protein	FALSE	Cm Flow Protein	3.10364	3.12375	3.06039e-07	0.1	-0.0187242
313	Flow_FISH_mRNA_1818.0_Rep1.csv	Flow FISH mRNA	0	1	0.0232615	4.4168e-05	TRUE	0.046449	FISH	Flow	mRNA	FALSE	FISH Flow RNA	0.00996966	0.0365533	0.000165138	3.73886	-0.0231876
314	Flow_FISH_mRNA_1818.5_Rep1.csv	Flow FISH mRNA	5	1	0.107714	5.16496e-05	TRUE	0.0793719	FISH	Flow	mRNA	FALSE	FISH Flow RNA	0.0933408	0.122088	0.000165138	3.19728	0.0283424
315	Flow_FISH_mRNA_1818.10_Rep1.csv	Flow FISH mRNA	10	1	0.153989	4.02817e-05	TRUE	0.151542	FISH	Flow	mRNA	FALSE	FISH Flow RNA	0.141296	0.166683	0.000165138	4.09958	0.00244719
316	Flow_FISH_mRNA_1818.20_Rep1.csv	Flow FISH mRNA	20	1	0.361322	5.60523e-05	TRUE	0.363415	FISH	Flow	mRNA	FALSE	FISH Flow RNA	0.346349	0.376296	0.000165138	2.94615	-0.00209299
317	Flow_FISH_mRNA_1818.40_Rep1.csv	Flow FISH mRNA	40	1	0.848459	0.000232389	TRUE	0.86923	FISH	Flow	mRNA	FALSE	FISH Flow RNA	0.817971	0.878948	0.000165138	0.71061	-0.0207712
318	Flow_FISH_mRNA_1818.100_Rep1.csv	Flow FISH mRNA	100	1	1.9198	0.00046917	TRUE	1.89308	FISH	Flow	mRNA	FALSE	FISH Flow RNA	1.87648	1.96313	0.000165138	0.35198	0.0267203
319	Flow_FISH_mRNA_1818.400_Rep1.csv	Flow FISH mRNA	400	1	2.71911	0.00106294	TRUE	2.67137	FISH	Flow	mRNA	FALSE	FISH Flow RNA	2.6539	2.78431	0.000165138	0.155359	0.0477391
320	Flow_FISH_mRNA_1818.1000_Rep1.csv	Flow FISH mRNA	1000	1	2.7091	0.000926506	TRUE	2.76437	FISH	Flow	mRNA	FALSE	FISH Flow RNA	2.64822	2.76998	0.000165138	0.178237	-0.05527
321	Flow_FISH_mRNA_1818.0_Rep2.csv	Flow FISH mRNA	0	2	-0.000973193	8.59183e-05	TRUE	-0.00457446	FISH	Flow	mRNA	FALSE	FISH Flow RNA	-0.0195116	0.0175652	0.000178298	2.0752	0.00360127
322	Flow_FISH_mRNA_1818.5_Rep2.csv	Flow FISH mRNA	5	2	0.0208794	8.46212e-05	TRUE	0.022795	FISH	Flow	mRNA	FALSE	FISH Flow RNA	0.00248146	0.0392774	0.000178298	2.10701	-0.00191562
323	Flow_FISH_mRNA_1818.10_Rep2.csv	Flow FISH mRNA	10	2	0.0523755	8.4521e-05	TRUE	0.0609608	FISH	Flow	mRNA	FALSE	FISH Flow RNA	0.0339884	0.0707625	0.000178298	2.10951	-0.00858532
324	Flow_FISH_mRNA_1818.20_Rep2.csv	Flow FISH mRNA	20	2	0.173051	9.43269e-05	TRUE	0.149567	FISH	Flow	mRNA	FALSE	FISH Flow RNA	0.153627	0.192476	0.000178298	1.89021	0.0234848
325	Flow_FISH_mRNA_1818.40_Rep2.csv	Flow FISH mRNA	40	2	0.319251	9.27901e-05	TRUE	0.343645	FISH	Flow	mRNA	FALSE	FISH Flow RNA	0.299985	0.338516	0.000178298	1.92152	-0.0243941
326	Flow_FISH_mRNA_1818.100_Rep2.csv	Flow FISH mRNA	100	2	0.908641	0.000168877	TRUE	0.886885	FISH	Flow	mRNA	FALSE	FISH Flow RNA	0.882651	0.934632	0.000178298	1.05578	0.021756
327	Flow_FISH_mRNA_1818.400_Rep2.csv	Flow FISH mRNA	400	2	2.07495	0.000826474	TRUE	2.12581	FISH	Flow	mRNA	FALSE	FISH Flow RNA	2.01745	2.13244	0.000178298	0.215733	-0.0508662
328	Flow_FISH_mRNA_1818.1000_Rep2.csv	Flow FISH mRNA	1000	2	2.68565	0.0013605	TRUE	2.64628	FISH	Flow	mRNA	FALSE	FISH Flow RNA	2.61188	2.75942	0.000178298	0.131053	0.0393736
329	Flow_FISH_mRNA_1818.0_Rep3.csv	Flow FISH mRNA	0	3	0.00663079	6.55978e-05	TRUE	0.00244095	FISH	Flow	mRNA	FALSE	FISH Flow RNA	-0.00956771	0.0228293	0.000130713	1.99264	0.00418984
330	Flow_FISH_mRNA_1818.5_Rep3.csv	Flow FISH mRNA	5	3	0.022571	5.49556e-05	TRUE	0.0207945	FISH	Flow	mRNA	FALSE	FISH Flow RNA	0.00774458	0.0373974	0.000130713	2.37851	0.00177651
331	Flow_FISH_mRNA_1818.10_Rep3.csv	Flow FISH mRNA	10	3	0.058351	4.96739e-05	TRUE	0.0497347	FISH	Flow	mRNA	FALSE	FISH Flow RNA	0.044255	0.0724469	0.000130713	2.63142	0.00861629
332	Flow_FISH_mRNA_1818.20_Rep3.csv	Flow FISH mRNA	20	3	0.1174	5.45032e-05	TRUE	0.122426	FISH	Flow	mRNA	FALSE	FISH Flow RNA	0.102635	0.132165	0.000130713	2.39825	-0.00502619
333	Flow_FISH_mRNA_1818.40_Rep3.csv	Flow FISH mRNA	40	3	0.270257	6.05267e-05	TRUE	0.295478	FISH	Flow	mRNA	FALSE	FISH Flow RNA	0.254697	0.285817	0.000130713	2.15959	-0.0252208
334	Flow_FISH_mRNA_1818.100_Rep3.csv	Flow FISH mRNA	100	3	0.878281	0.000145426	TRUE	0.829722	FISH	Flow	mRNA	FALSE	FISH Flow RNA	0.854162	0.902399	0.000130713	0.898828	0.0485582
335	Flow_FISH_mRNA_1818.400_Rep3.csv	Flow FISH mRNA	400	3	1.94642	0.000972739	TRUE	2.13185	FISH	Flow	mRNA	FALSE	FISH Flow RNA	1.88404	2.0088	0.000130713	0.134376	-0.185424
336	Flow_FISH_mRNA_1818.1000_Rep3.csv	Flow FISH mRNA	1000	3	2.74756	0.00101977	TRUE	2.6497	FISH	Flow	mRNA	FALSE	FISH Flow RNA	2.68369	2.81143	0.000130713	0.128178	0.0978643
337	Flow_FISH_Protein_1818.0_Rep1.csv	Flow FISH Protein	0	1	0.0398717	0.000203754	TRUE	0.0412779	FISH	Flow	Protein	FALSE	FISH Flow Protein	0.0113232	0.0684202	0.000423251	2.07726	-0.00140626
338	Flow_FISH_Protein_1818.5_Rep1.csv	Flow FISH Protein	5	1	0.0582035	0.000195453	TRUE	0.0456724	FISH	Flow	Protein	FALSE	FISH Flow Protein	0.0302426	0.0861644	0.000423251	2.16549	0.012531
339	Flow_FISH_Protein_1818.10_Rep1.csv	Flow FISH Protein	10	1	0.0426214	0.000179753	TRUE	0.0592315	FISH	Flow	Protein	FALSE	FISH Flow Protein	0.015807	0.0694359	0.000423251	2.35462	-0.01661
340	Flow_FISH_Protein_1818.20_Rep1.csv	Flow FISH Protein	20	1	0.116865	0.000229925	TRUE	0.113581	FISH	Flow	Protein	FALSE	FISH Flow Protein	0.0865387	0.147192	0.000423251	1.84082	0.00328392
341	Flow_FISH_Protein_1818.40_Rep1.csv	Flow FISH Protein	40	1	0.326251	0.000288283	TRUE	0.316735	FISH	Flow	Protein	FALSE	FISH Flow Protein	0.292293	0.360208	0.000423251	1.46818	0.00951509
342	Flow_FISH_Protein_1818.100_Rep1.csv	Flow FISH Protein	100	1	1.20452	0.000502042	TRUE	1.21377	FISH	Flow	Protein	FALSE	FISH Flow Protein	1.15971	1.24933	0.000423251	0.84306	-0.00924846
343	Flow_FISH_Protein_1818.400_Rep1.csv	Flow FISH Protein	400	1	2.76214	0.00201047	TRUE	2.70788	FISH	Flow	Protein	FALSE	FISH Flow Protein	2.67247	2.85182	0.000423251	0.210524	0.0542609
344	Flow_FISH_Protein_1818.1000_Rep1.csv	Flow FISH Protein	1000	1	2.85793	0.0021504	TRUE	2.90236	FISH	Flow	Protein	FALSE	FISH Flow Protein	2.76518	2.95067	0.000423251	0.196825	-0.0444329
345	Flow_FISH_Protein_1818.0_Rep2.csv	Flow FISH Protein	0	2	0.0282089	0.00016245	TRUE	0.0303913	FISH	Flow	Protein	FALSE	FISH Flow Protein	0.00271767	0.0537	0.00030236	1.86125	-0.00218246
346	Flow_FISH_Protein_1818.5_Rep2.csv	Flow FISH Protein	5	2	0.0170697	0.000165369	TRUE	0.0342178	FISH	Flow	Protein	FALSE	FISH Flow Protein	-0.00864944	0.0427888	0.00030236	1.8284	-0.0171481
347	Flow_FISH_Protein_1818.10_Rep2.csv	Flow FISH Protein	10	2	0.056899	0.000176756	TRUE	0.0452036	FISH	Flow	Protein	FALSE	FISH Flow Protein	0.0303091	0.0834889	0.00030236	1.71061	0.0116954
348	Flow_FISH_Protein_1818.20_Rep2.csv	Flow FISH Protein	20	2	0.0847485	0.000179584	TRUE	0.0871001	FISH	Flow	Protein	FALSE	FISH Flow Protein	0.0579467	0.11155	0.00030236	1.68367	-0.00235162
349	Flow_FISH_Protein_1818.40_Rep2.csv	Flow FISH Protein	40	2	0.254267	0.000150062	TRUE	0.238774	FISH	Flow	Protein	FALSE	FISH Flow Protein	0.229767	0.278767	0.00030236	2.01491	0.0154932
350	Flow_FISH_Protein_1818.100_Rep2.csv	Flow FISH Protein	100	2	0.935633	0.00020691	TRUE	0.947142	FISH	Flow	Protein	FALSE	FISH Flow Protein	0.906864	0.964402	0.00030236	1.46131	-0.011509
351	Flow_FISH_Protein_1818.400_Rep2.csv	Flow FISH Protein	400	2	2.61597	0.00156156	TRUE	2.52746	FISH	Flow	Protein	FALSE	FISH Flow Protein	2.53694	2.69501	0.00030236	0.193627	0.0885111
352	Flow_FISH_Protein_1818.1000_Rep2.csv	Flow FISH Protein	1000	2	2.74287	0.00168955	TRUE	2.81087	FISH	Flow	Protein	FALSE	FISH Flow Protein	2.66066	2.82508	0.00030236	0.178959	-0.0679959
353	Flow_FISH_Protein_1818.0_Rep3.csv	Flow FISH Protein	0	3	0.0353772	0.000253078	TRUE	0.0224167	FISH	Flow	Protein	FALSE	FISH Flow Protein	0.00356032	0.067194	0.000368996	1.45804	0.0129604
354	Flow_FISH_Protein_1818.5_Rep3.csv	Flow FISH Protein	5	3	0.017634	0.000216952	TRUE	0.026243	FISH	Flow	Protein	FALSE	FISH Flow Protein	-0.0118246	0.0470926	0.000368996	1.70082	-0.00860902
355	Flow_FISH_Protein_1818.10_Rep3.csv	Flow FISH Protein	10	3	0.0442842	0.000210664	TRUE	0.0369209	FISH	Flow	Protein	FALSE	FISH Flow Protein	0.0152556	0.0733127	0.000368996	1.75158	0.00736332
356	Flow_FISH_Protein_1818.20_Rep3.csv	Flow FISH Protein	20	3	0.0864256	0.00021402	TRUE	0.076873	FISH	Flow	Protein	FALSE	FISH Flow Protein	0.0571667	0.115684	0.000368996	1.72412	0.00955254
357	Flow_FISH_Protein_1818.40_Rep3.csv	Flow FISH Protein	40	3	0.194993	0.000183685	TRUE	0.219835	FISH	Flow	Protein	FALSE	FISH Flow Protein	0.167887	0.222099	0.000368996	2.00886	-0.0248416
358	Flow_FISH_Protein_1818.100_Rep3.csv	Flow FISH Protein	100	3	0.920325	0.000266748	TRUE	0.904592	FISH	Flow	Protein	FALSE	FISH Flow Protein	0.88766	0.95299	0.000368996	1.38331	0.0157336
359	Flow_FISH_Protein_1818.400_Rep3.csv	Flow FISH Protein	400	3	2.59634	0.00150067	TRUE	2.66382	FISH	Flow	Protein	FALSE	FISH Flow Protein	2.51886	2.67382	0.000368996	0.245888	-0.0674828
360	Flow_FISH_Protein_1818.1000_Rep3.csv	Flow FISH Protein	1000	3	3.09025	0.00188823	TRUE	3.0334	FISH	Flow	Protein	FALSE	FISH Flow Protein	3.00334	3.17716	0.000368996	0.19542	0.0568541
361	Flow_HCR_mRNA_1818.0_Rep1.csv	Flow HCR mRNA	0	1	0.0655655	0.000397823	TRUE	0.10503	HCR	Flow	mRNA	FALSE	HCR Flow RNA	0.0256745	0.105456	0.00053338	1.34075	-0.0394644
362	Flow_HCR_mRNA_1818.5_Rep1.csv	Flow HCR mRNA	5	1	0.122198	0.000332211	TRUE	0.131254	HCR	Flow	mRNA	FALSE	HCR Flow RNA	0.0857446	0.158651	0.00053338	1.60555	-0.00905591
363	Flow_HCR_mRNA_1818.10_Rep1.csv	Flow HCR mRNA	10	1	0.237903	0.000339433	TRUE	0.183373	HCR	Flow	mRNA	FALSE	HCR Flow RNA	0.201055	0.27475	0.00053338	1.57138	0.0545295
364	Flow_HCR_mRNA_1818.20_Rep1.csv	Flow HCR mRNA	20	1	0.329077	0.000217541	TRUE	0.327742	HCR	Flow	mRNA	FALSE	HCR Flow RNA	0.299578	0.358575	0.00053338	2.45186	0.0013344
365	Flow_HCR_mRNA_1818.40_Rep1.csv	Flow HCR mRNA	40	1	0.643001	0.000372743	TRUE	0.663246	HCR	Flow	mRNA	FALSE	HCR Flow RNA	0.604387	0.681614	0.00053338	1.43096	-0.0202458
366	Flow_HCR_mRNA_1818.100_Rep1.csv	Flow HCR mRNA	100	1	1.38766	0.00072247	TRUE	1.38343	HCR	Flow	mRNA	FALSE	HCR Flow RNA	1.3339	1.44142	0.00053338	0.738273	0.00423598
367	Flow_HCR_mRNA_1818.400_Rep1.csv	Flow HCR mRNA	400	1	2.16877	0.00178361	TRUE	2.04002	HCR	Flow	mRNA	FALSE	HCR Flow RNA	2.0843	2.25324	0.00053338	0.299045	0.128751
368	Flow_HCR_mRNA_1818.1000_Rep1.csv	Flow HCR mRNA	1000	1	2.04643	0.00139755	TRUE	2.13595	HCR	Flow	mRNA	FALSE	HCR Flow RNA	1.97167	2.1212	0.00053338	0.381655	-0.0895197
369	Flow_HCR_mRNA_1818.0_Rep2.csv	Flow HCR mRNA	0	2	0.0190337	0.000783906	TRUE	-0.0238387	HCR	Flow	mRNA	FALSE	HCR Flow RNA	-0.036963	0.0750303	0.000906167	1.15596	0.0428724
370	Flow_HCR_mRNA_1818.5_Rep2.csv	Flow HCR mRNA	5	2	0.0511381	0.000796918	TRUE	0.0463863	HCR	Flow	mRNA	FALSE	HCR Flow RNA	-0.00532137	0.107598	0.000906167	1.13709	0.00475184
371	Flow_HCR_mRNA_1818.10_Rep2.csv	Flow HCR mRNA	10	2	0.0651242	0.00075164	TRUE	0.102868	HCR	Flow	mRNA	FALSE	HCR Flow RNA	0.0102921	0.119956	0.000906167	1.20559	-0.0377435
372	Flow_HCR_mRNA_1818.20_Rep2.csv	Flow HCR mRNA	20	2	0.217414	0.000683453	TRUE	0.201871	HCR	Flow	mRNA	FALSE	HCR Flow RNA	0.165128	0.2697	0.000906167	1.32587	0.0155426
373	Flow_HCR_mRNA_1818.40_Rep2.csv	Flow HCR mRNA	40	2	0.269686	0.000602037	TRUE	0.36947	HCR	Flow	mRNA	FALSE	HCR Flow RNA	0.220613	0.318758	0.000906167	1.50517	-0.0997848
374	Flow_HCR_mRNA_1818.100_Rep2.csv	Flow HCR mRNA	100	2	0.868356	0.00061335	TRUE	0.749008	HCR	Flow	mRNA	FALSE	HCR Flow RNA	0.818824	0.917888	0.000906167	1.47741	0.119348
375	Flow_HCR_mRNA_1818.400_Rep2.csv	Flow HCR mRNA	400	2	1.58679	0.00120027	TRUE	1.70016	HCR	Flow	mRNA	FALSE	HCR Flow RNA	1.5175	1.65608	0.000906167	0.75497	-0.113372
376	Flow_HCR_mRNA_1818.1000_Rep2.csv	Flow HCR mRNA	1000	2	2.49864	0.00319638	TRUE	2.39495	HCR	Flow	mRNA	FALSE	HCR Flow RNA	2.38556	2.61171	0.000906167	0.283498	0.103681
377	Flow_HCR_mRNA_1818.0_Rep3.csv	Flow HCR mRNA	0	3	NA	3.69175e-06	TRUE	NA	HCR	Flow	mRNA	FALSE	HCR Flow RNA	-0.00417769	0.00350788	4.78237e-06	1.29542	NA
378	Flow_HCR_mRNA_1818.5_Rep3.csv	Flow HCR mRNA	5	3	NA	3.78203e-06	TRUE	NA	HCR	Flow	mRNA	FALSE	HCR Flow RNA	0.000410783	0.00818976	4.78237e-06	1.2645	NA
379	Flow_HCR_mRNA_1818.10_Rep3.csv	Flow HCR mRNA	10	3	NA	4.80057e-06	TRUE	NA	HCR	Flow	mRNA	FALSE	HCR Flow RNA	0.0179352	0.0266993	4.78237e-06	0.996209	NA
380	Flow_HCR_mRNA_1818.20_Rep3.csv	Flow HCR mRNA	20	3	NA	4.70801e-06	TRUE	NA	HCR	Flow	mRNA	FALSE	HCR Flow RNA	0.0191455	0.0278247	4.78237e-06	1.01579	NA
381	Flow_HCR_mRNA_1818.40_Rep3.csv	Flow HCR mRNA	40	3	NA	NA	TRUE	NA	HCR	Flow	mRNA	FALSE	HCR Flow RNA	NA	NA	4.78237e-06	NA	NA
382	Flow_HCR_mRNA_1818.100_Rep3.csv	Flow HCR mRNA	100	3	NA	4.66666e-06	TRUE	NA	HCR	Flow	mRNA	FALSE	HCR Flow RNA	0.0601408	0.0687817	4.78237e-06	1.02479	NA
383	Flow_HCR_mRNA_1818.400_Rep3.csv	Flow HCR mRNA	400	3	NA	5.90852e-06	TRUE	NA	HCR	Flow	mRNA	FALSE	HCR Flow RNA	0.149581	0.159304	4.78237e-06	0.809403	NA
384	Flow_HCR_mRNA_1818.1000_Rep3.csv	Flow HCR mRNA	1000	3	NA	6.57551e-06	TRUE	NA	HCR	Flow	mRNA	FALSE	HCR Flow RNA	0.205408	0.215665	4.78237e-06	0.7273	NA
385	Flow_HCR_Protein_1818.0_Rep1.csv	Flow HCR Protein	0	1	0.0154085	3.75301e-06	TRUE	0.0210102	HCR	Flow	Protein	FALSE	HCR Flow Protein	0.0115339	0.019283	1.01849e-05	2.71381	-0.00560174
386	Flow_HCR_Protein_1818.5_Rep1.csv	Flow HCR Protein	5	1	0.0313778	2.69927e-06	TRUE	0.0268014	HCR	Flow	Protein	FALSE	HCR Flow Protein	0.0280919	0.0346637	1.01849e-05	3.77322	0.00457639
387	Flow_HCR_Protein_1818.10_Rep1.csv	Flow HCR Protein	10	1	0.0393216	3.85954e-06	TRUE	0.0428022	HCR	Flow	Protein	FALSE	HCR Flow Protein	0.0353925	0.0432508	1.01849e-05	2.6389	-0.00348053
388	Flow_HCR_Protein_1818.20_Rep1.csv	Flow HCR Protein	20	1	0.111161	2.28167e-06	TRUE	0.101916	HCR	Flow	Protein	FALSE	HCR Flow Protein	0.10814	0.114182	1.01849e-05	4.46381	0.0092455
389	Flow_HCR_Protein_1818.40_Rep1.csv	Flow HCR Protein	40	1	0.285807	4.54411e-06	TRUE	0.30724	HCR	Flow	Protein	FALSE	HCR Flow Protein	0.281544	0.290071	1.01849e-05	2.24135	-0.0214332
390	Flow_HCR_Protein_1818.100_Rep1.csv	Flow HCR Protein	100	1	1.22967	2.07224e-05	TRUE	1.19006	HCR	Flow	Protein	FALSE	HCR Flow Protein	1.22056	1.23877	1.01849e-05	0.491493	0.0396004
391	Flow_HCR_Protein_1818.400_Rep1.csv	Flow HCR Protein	400	1	2.74326	9.72449e-05	TRUE	2.924	HCR	Flow	Protein	FALSE	HCR Flow Protein	2.72354	2.76298	1.01849e-05	0.104735	-0.18074
392	Flow_HCR_Protein_1818.1000_Rep1.csv	Flow HCR Protein	1000	1	3.35274	0.000141741	TRUE	3.2192	HCR	Flow	Protein	FALSE	HCR Flow Protein	3.32893	3.37656	1.01849e-05	0.1	0.133547
393	Flow_HCR_Protein_1818.0_Rep2.csv	Flow HCR Protein	0	2	0.0146077	3.02348e-06	TRUE	0.0245559	HCR	Flow	Protein	FALSE	HCR Flow Protein	0.0111301	0.0180853	1.0764e-05	3.56014	-0.00994818
394	Flow_HCR_Protein_1818.5_Rep2.csv	Flow HCR Protein	5	2	0.021186	3.21761e-06	TRUE	0.0290065	HCR	Flow	Protein	FALSE	HCR Flow Protein	0.0175985	0.0247736	1.0764e-05	3.34534	-0.00782047
395	Flow_HCR_Protein_1818.10_Rep2.csv	Flow HCR Protein	10	2	0.0475476	3.32761e-06	TRUE	0.0417098	HCR	Flow	Protein	FALSE	HCR Flow Protein	0.0438993	0.051196	1.0764e-05	3.23475	0.0058378
396	Flow_HCR_Protein_1818.20_Rep2.csv	Flow HCR Protein	20	2	0.104624	3.70158e-06	TRUE	0.0900445	HCR	Flow	Protein	FALSE	HCR Flow Protein	0.100776	0.108472	1.0764e-05	2.90794	0.0145797
397	Flow_HCR_Protein_1818.40_Rep2.csv	Flow HCR Protein	40	2	0.270161	4.77295e-06	TRUE	0.265852	HCR	Flow	Protein	FALSE	HCR Flow Protein	0.265792	0.27453	1.0764e-05	2.25521	0.0043086
398	Flow_HCR_Protein_1818.100_Rep2.csv	Flow HCR Protein	100	2	1.09751	1.72716e-05	TRUE	1.11953	HCR	Flow	Protein	FALSE	HCR Flow Protein	1.0892	1.10583	1.0764e-05	0.62322	-0.0220166
399	Flow_HCR_Protein_1818.400_Rep2.csv	Flow HCR Protein	400	2	3.41855	0.00012197	TRUE	3.27632	HCR	Flow	Protein	FALSE	HCR Flow Protein	3.39646	3.44063	1.0764e-05	0.1	0.142224
400	Flow_HCR_Protein_1818.1000_Rep2.csv	Flow HCR Protein	1000	2	3.61019	0.000149573	TRUE	3.70938	HCR	Flow	Protein	FALSE	HCR Flow Protein	3.58573	3.63465	1.0764e-05	0.1	-0.0991969
401	Flow_HCR_Protein_1818.0_Rep3.csv	Flow HCR Protein	0	3	0.00858496	2.89386e-06	TRUE	0.00960933	HCR	Flow	Protein	FALSE	HCR Flow Protein	0.00518269	0.0119872	9.88149e-06	3.41464	-0.00102437
402	Flow_HCR_Protein_1818.5_Rep3.csv	Flow HCR Protein	5	3	0.0165436	2.97158e-06	TRUE	0.0147329	HCR	Flow	Protein	FALSE	HCR Flow Protein	0.0130959	0.0199912	9.88149e-06	3.32533	0.00181071
403	Flow_HCR_Protein_1818.10_Rep3.csv	Flow HCR Protein	10	3	0.0337353	3.01505e-06	TRUE	0.0281574	HCR	Flow	Protein	FALSE	HCR Flow Protein	0.0302625	0.0372081	9.88149e-06	3.27739	0.00557792
404	Flow_HCR_Protein_1818.20_Rep3.csv	Flow HCR Protein	20	3	0.0795836	2.88524e-06	TRUE	0.076192	HCR	Flow	Protein	FALSE	HCR Flow Protein	0.0761864	0.0829808	9.88149e-06	3.42484	0.00339155
405	Flow_HCR_Protein_1818.40_Rep3.csv	Flow HCR Protein	40	3	0.222864	3.83935e-06	TRUE	0.241646	HCR	Flow	Protein	FALSE	HCR Flow Protein	0.218945	0.226782	9.88149e-06	2.57374	-0.0187824
406	Flow_HCR_Protein_1818.100_Rep3.csv	Flow HCR Protein	100	3	1.06023	1.47852e-05	TRUE	1.02968	HCR	Flow	Protein	FALSE	HCR Flow Protein	1.05254	1.06792	9.88149e-06	0.668336	0.0305507
407	Flow_HCR_Protein_1818.400_Rep3.csv	Flow HCR Protein	400	3	3.26309	0.000123527	TRUE	3.37946	HCR	Flow	Protein	FALSE	HCR Flow Protein	3.24086	3.28532	9.88149e-06	0.1	-0.116367
408	Flow_HCR_Protein_1818.1000_Rep3.csv	Flow HCR Protein	1000	3	4.06715	0.000173297	TRUE	3.99575	HCR	Flow	Protein	FALSE	HCR Flow Protein	4.04082	4.09348	9.88149e-06	0.1	0.071396
409	Flow_Kan_1818.0_Rep1.csv	Flow Kan	0	1	0.00763516	3.19292e-08	TRUE	0.00862313	Kan	Flow	Protein	FALSE	Kn Flow Protein	0.00727778	0.00799253	3.57096e-07	10	-0.000987976
410	Flow_Kan_1818.5_Rep1.csv	Flow Kan	5	1	0.0235417	3.82344e-08	TRUE	0.0187234	Kan	Flow	Protein	FALSE	Kn Flow Protein	0.0231507	0.0239328	3.57096e-07	9.33966	0.00481833
411	Flow_Kan_1818.10_Rep1.csv	Flow Kan	10	1	0.0351629	3.84337e-08	TRUE	0.0415324	Kan	Flow	Protein	FALSE	Kn Flow Protein	0.0347708	0.035555	3.57096e-07	9.29122	-0.0063695
412	Flow_Kan_1818.20_Rep1.csv	Flow Kan	20	1	0.121133	6.8366e-08	TRUE	0.114028	Kan	Flow	Protein	FALSE	Kn Flow Protein	0.12061	0.121656	3.57096e-07	5.2233	0.00710527
413	Flow_Kan_1818.40_Rep1.csv	Flow Kan	40	1	0.31903	2.07083e-07	TRUE	0.328926	Kan	Flow	Protein	FALSE	Kn Flow Protein	0.31812	0.31994	3.57096e-07	1.72441	-0.0098962
414	Flow_Kan_1818.100_Rep1.csv	Flow Kan	100	1	1.14082	2.43668e-06	TRUE	1.10337	Kan	Flow	Protein	FALSE	Kn Flow Protein	1.1377	1.14395	3.57096e-07	0.14655	0.0374569
415	Flow_Kan_1818.400_Rep1.csv	Flow Kan	400	1	2.54348	1.0634e-05	TRUE	2.58496	Kan	Flow	Protein	FALSE	Kn Flow Protein	2.53695	2.55	3.57096e-07	0.1	-0.0414864
416	Flow_Kan_1818.1000_Rep1.csv	Flow Kan	1000	1	2.92889	1.53619e-05	TRUE	2.90219	Kan	Flow	Protein	FALSE	Kn Flow Protein	2.92105	2.93673	3.57096e-07	0.1	0.0267009
417	Flow_Kan_1818.0_Rep2.csv	Flow Kan	0	2	0.00848626	2.73292e-08	TRUE	0.0117755	Kan	Flow	Protein	FALSE	Kn Flow Protein	0.00815563	0.00881689	3.2239e-07	10	-0.00328922
418	Flow_Kan_1818.5_Rep2.csv	Flow Kan	5	2	0.0199243	2.72795e-08	TRUE	0.0197202	Kan	Flow	Protein	FALSE	Kn Flow Protein	0.0195939	0.0202546	3.2239e-07	10	0.000204043
419	Flow_Kan_1818.10_Rep2.csv	Flow Kan	10	2	0.0400621	3.60279e-08	TRUE	0.0379823	Kan	Flow	Protein	FALSE	Kn Flow Protein	0.0396825	0.0404418	3.2239e-07	8.94834	0.00207986
420	Flow_Kan_1818.20_Rep2.csv	Flow Kan	20	2	0.102631	5.47291e-08	TRUE	0.0970079	Kan	Flow	Protein	FALSE	Kn Flow Protein	0.102163	0.103099	3.2239e-07	5.89065	0.00562347
421	Flow_Kan_1818.40_Rep2.csv	Flow Kan	40	2	0.261948	1.952e-07	TRUE	0.276938	Kan	Flow	Protein	FALSE	Kn Flow Protein	0.261064	0.262831	3.2239e-07	1.65159	-0.0149905
422	Flow_Kan_1818.100_Rep2.csv	Flow Kan	100	2	0.99798	2.06739e-06	TRUE	0.97207	Kan	Flow	Protein	FALSE	Kn Flow Protein	0.995105	1.00086	3.2239e-07	0.155941	0.0259099
423	Flow_Kan_1818.400_Rep2.csv	Flow Kan	400	2	2.50228	1.18921e-05	TRUE	2.49767	Kan	Flow	Protein	FALSE	Kn Flow Protein	2.49538	2.50918	3.2239e-07	0.1	0.00461203
424	Flow_Kan_1818.1000_Rep2.csv	Flow Kan	1000	2	2.85016	1.65414e-05	TRUE	2.85645	Kan	Flow	Protein	FALSE	Kn Flow Protein	2.84203	2.85829	3.2239e-07	0.1	-0.00628853
425	Flow_Kan_1818.0_Rep3.csv	Flow Kan	0	3	0.0085584	2.7726e-08	TRUE	0.0114372	Kan	Flow	Protein	FALSE	Kn Flow Protein	0.00822538	0.00889142	2.87674e-07	10	-0.00287878
426	Flow_Kan_1818.5_Rep3.csv	Flow Kan	5	3	0.0156872	2.98142e-08	TRUE	0.0154133	Kan	Flow	Protein	FALSE	Kn Flow Protein	0.0153418	0.0160325	2.87674e-07	9.64889	0.000273917
427	Flow_Kan_1818.10_Rep3.csv	Flow Kan	10	3	0.0275492	3.68516e-08	TRUE	0.0255887	Kan	Flow	Protein	FALSE	Kn Flow Protein	0.0271652	0.0279331	2.87674e-07	7.80626	0.00196049
428	Flow_Kan_1818.20_Rep3.csv	Flow Kan	20	3	0.0645647	4.37785e-08	TRUE	0.061329	Kan	Flow	Protein	FALSE	Kn Flow Protein	0.0641463	0.0649832	2.87674e-07	6.57111	0.00323577
429	Flow_Kan_1818.40_Rep3.csv	Flow Kan	40	3	0.177138	1.21751e-07	TRUE	0.181687	Kan	Flow	Protein	FALSE	Kn Flow Protein	0.17644	0.177836	2.87674e-07	2.36279	-0.00454961
430	Flow_Kan_1818.100_Rep3.csv	Flow Kan	100	3	0.730748	1.31007e-06	TRUE	0.731457	Kan	Flow	Protein	FALSE	Kn Flow Protein	0.728459	0.733038	2.87674e-07	0.219587	-0.000708169
431	Flow_Kan_1818.400_Rep3.csv	Flow Kan	400	3	2.27123	1.25161e-05	TRUE	2.25522	Kan	Flow	Protein	FALSE	Kn Flow Protein	2.26415	2.27831	2.87674e-07	0.1	0.0160128
432	Flow_Kan_1818.1000_Rep3.csv	Flow Kan	1000	3	2.62915	1.76171e-05	TRUE	2.64033	Kan	Flow	Protein	FALSE	Kn Flow Protein	2.62075	2.63754	2.87674e-07	0.1	-0.0111786
433	Microscopy_FISH_mRNA-counts_1818.0_Rep1.csv	Microscopy FISH mRNA-counts	0	1	0.000306309	5.99952e-07	TRUE	0.0129414	FISH	Microscopy	mRNA	TRUE	FISH Microscopy RNA counts	-0.00124282	0.00185544	0.000163769	10	-0.0126351
434	Microscopy_FISH_mRNA-counts_1818.5_Rep1.csv	Microscopy FISH mRNA-counts	5	1	0.047584	8.38301e-06	TRUE	0.0297346	FISH	Microscopy	mRNA	TRUE	FISH Microscopy RNA counts	0.0417933	0.0533747	0.000163769	10	0.0178494
435	Microscopy_FISH_mRNA-counts_1818.10_Rep1.csv	Microscopy FISH mRNA-counts	10	1	0.0621174	1.8338e-05	TRUE	0.0702925	FISH	Microscopy	mRNA	TRUE	FISH Microscopy RNA counts	0.0535528	0.070682	0.000163769	8.93058	-0.00817508
436	Microscopy_FISH_mRNA-counts_1818.20_Rep1.csv	Microscopy FISH mRNA-counts	20	1	0.231931	0.000123638	TRUE	0.20118	FISH	Microscopy	mRNA	TRUE	FISH Microscopy RNA counts	0.209693	0.25417	0.000163769	1.32459	0.030751
437	Microscopy_FISH_mRNA-counts_1818.40_Rep1.csv	Microscopy FISH mRNA-counts	40	1	0.486346	0.000459177	TRUE	0.56184	FISH	Microscopy	mRNA	TRUE	FISH Microscopy RNA counts	0.44349	0.529203	0.000163769	0.356659	-0.0754937
438	Microscopy_FISH_mRNA-counts_1818.100_Rep1.csv	Microscopy FISH mRNA-counts	100	1	1.56494	0.0031084	TRUE	1.47771	FISH	Microscopy	mRNA	TRUE	FISH Microscopy RNA counts	1.45343	1.67644	0.000163769	0.1	0.0872262
439	Microscopy_FISH_mRNA-counts_1818.400_Rep1.csv	Microscopy FISH mRNA-counts	400	1	2.36749	0.00565195	TRUE	2.32171	FISH	Microscopy	mRNA	TRUE	FISH Microscopy RNA counts	2.21713	2.51785	0.000163769	0.1	0.0457746
440	Microscopy_FISH_mRNA-counts_1818.1000_Rep1.csv	Microscopy FISH mRNA-counts	1000	1	2.3606	0.00562505	TRUE	2.42302	FISH	Microscopy	mRNA	TRUE	FISH Microscopy RNA counts	2.2106	2.5106	0.000163769	0.1	-0.0624186
441	Microscopy_FISH_mRNA-counts_1818.0_Rep2.csv	Microscopy FISH mRNA-counts	0	2	0	1e-07	TRUE	-0.00335226	FISH	Microscopy	mRNA	TRUE	FISH Microscopy RNA counts	-0.000632456	0.000632456	9.8152e-06	10	0.00335226
442	Microscopy_FISH_mRNA-counts_1818.5_Rep2.csv	Microscopy FISH mRNA-counts	5	2	0.00697453	2.4717e-07	TRUE	0.0110791	FISH	Microscopy	mRNA	TRUE	FISH Microscopy RNA counts	0.00598021	0.00796886	9.8152e-06	10	-0.00410457
443	Microscopy_FISH_mRNA-counts_1818.10_Rep2.csv	Microscopy FISH mRNA-counts	10	2	0.028523	5.75546e-07	TRUE	0.0317911	FISH	Microscopy	mRNA	TRUE	FISH Microscopy RNA counts	0.0270057	0.0300403	9.8152e-06	10	-0.0032681
444	Microscopy_FISH_mRNA-counts_1818.20_Rep2.csv	Microscopy FISH mRNA-counts	20	2	0.103071	3.21646e-06	TRUE	0.0810629	FISH	Microscopy	mRNA	TRUE	FISH Microscopy RNA counts	0.099484	0.106658	9.8152e-06	3.05155	0.022008
445	Microscopy_FISH_mRNA-counts_1818.40_Rep2.csv	Microscopy FISH mRNA-counts	40	2	0.156829	1.06292e-05	TRUE	0.193048	FISH	Microscopy	mRNA	TRUE	FISH Microscopy RNA counts	0.150308	0.163349	9.8152e-06	0.923414	-0.0362191
446	Microscopy_FISH_mRNA-counts_1818.100_Rep2.csv	Microscopy FISH mRNA-counts	100	2	0.610434	0.000351256	TRUE	0.531084	FISH	Microscopy	mRNA	TRUE	FISH Microscopy RNA counts	0.572951	0.647918	9.8152e-06	0.1	0.0793502
447	Microscopy_FISH_mRNA-counts_1818.400_Rep2.csv	Microscopy FISH mRNA-counts	400	2	1.41058	0.000484182	TRUE	1.43593	FISH	Microscopy	mRNA	TRUE	FISH Microscopy RNA counts	1.36657	1.45459	9.8152e-06	0.1	-0.0253511
448	Microscopy_FISH_mRNA-counts_1818.1000_Rep2.csv	Microscopy FISH mRNA-counts	1000	2	1.88501	0.00104137	TRUE	1.8741	FISH	Microscopy	mRNA	TRUE	FISH Microscopy RNA counts	1.82047	1.94955	9.8152e-06	0.1	0.01091
449	Microscopy_FISH_mRNA-counts_1818.0_Rep3.csv	Microscopy FISH mRNA-counts	0	3	0.00714597	1.47727e-07	TRUE	0.0131505	FISH	Microscopy	mRNA	TRUE	FISH Microscopy RNA counts	0.00637727	0.00791468	2.57972e-05	10	-0.0060045
450	Microscopy_FISH_mRNA-counts_1818.5_Rep3.csv	Microscopy FISH mRNA-counts	5	3	0.034795	1.36032e-06	TRUE	0.0179096	FISH	Microscopy	mRNA	TRUE	FISH Microscopy RNA counts	0.0324624	0.0371277	2.57972e-05	10	0.0168854
451	Microscopy_FISH_mRNA-counts_1818.10_Rep3.csv	Microscopy FISH mRNA-counts	10	3	0.0164441	1.54655e-06	TRUE	0.0297227	FISH	Microscopy	mRNA	TRUE	FISH Microscopy RNA counts	0.0139569	0.0189314	2.57972e-05	10	-0.0132786
452	Microscopy_FISH_mRNA-counts_1818.20_Rep3.csv	Microscopy FISH mRNA-counts	20	3	0.0750314	6.18587e-06	TRUE	0.0702614	FISH	Microscopy	mRNA	TRUE	FISH Microscopy RNA counts	0.0700571	0.0800057	2.57972e-05	4.17035	0.00477001
453	Microscopy_FISH_mRNA-counts_1818.40_Rep3.csv	Microscopy FISH mRNA-counts	40	3	0.208709	2.74233e-05	TRUE	0.20322	FISH	Microscopy	mRNA	TRUE	FISH Microscopy RNA counts	0.198235	0.219182	2.57972e-05	0.940704	0.00548897
454	Microscopy_FISH_mRNA-counts_1818.100_Rep3.csv	Microscopy FISH mRNA-counts	100	3	0.7751	0.000377509	TRUE	0.78639	FISH	Microscopy	mRNA	TRUE	FISH Microscopy RNA counts	0.736241	0.813959	2.57972e-05	0.1	-0.0112895
455	Microscopy_FISH_mRNA-counts_1818.400_Rep3.csv	Microscopy FISH mRNA-counts	400	3	2.32514	0.00342774	TRUE	2.32564	FISH	Microscopy	mRNA	TRUE	FISH Microscopy RNA counts	2.20805	2.44223	2.57972e-05	0.1	-0.000500553
456	Microscopy_FISH_mRNA-counts_1818.1000_Rep3.csv	Microscopy FISH mRNA-counts	1000	3	2.71378	0.00287517	TRUE	2.71278	FISH	Microscopy	mRNA	TRUE	FISH Microscopy RNA counts	2.60654	2.82102	2.57972e-05	0.1	0.00099327
457	Microscopy_FISH_Protein_1818.0_Rep1.csv	Microscopy FISH Protein	0	1	0.133704	0.00396088	TRUE	0.0711697	FISH	Microscopy	Protein	FALSE	FISH Microscopy Protein	0.00783339	0.259575	0.0044955	1.13498	0.0625348
458	Microscopy_FISH_Protein_1818.5_Rep1.csv	Microscopy FISH Protein	5	1	0.199106	0.00401976	TRUE	0.071311	FISH	Microscopy	Protein	FALSE	FISH Microscopy Protein	0.0723027	0.325909	0.0044955	1.11835	0.127795
459	Microscopy_FISH_Protein_1818.10_Rep1.csv	Microscopy FISH Protein	10	1	-0.0989586	0.00440687	TRUE	0.0720097	FISH	Microscopy	Protein	FALSE	FISH Microscopy Protein	-0.231727	0.0338099	0.0044955	1.02011	-0.170968
460	Microscopy_FISH_Protein_1818.20_Rep1.csv	Microscopy FISH Protein	20	1	0.0218809	0.00344492	TRUE	0.0761502	FISH	Microscopy	Protein	FALSE	FISH Microscopy Protein	-0.095506	0.139268	0.0044955	1.30496	-0.0542693
461	Microscopy_FISH_Protein_1818.40_Rep1.csv	Microscopy FISH Protein	40	1	0.123114	0.00305141	TRUE	0.100244	FISH	Microscopy	Protein	FALSE	FISH Microscopy Protein	0.0126353	0.233594	0.0044955	1.47325	0.022871
462	Microscopy_FISH_Protein_1818.100_Rep1.csv	Microscopy FISH Protein	100	1	0.322726	0.00278462	TRUE	0.324265	FISH	Microscopy	Protein	FALSE	FISH Microscopy Protein	0.217187	0.428265	0.0044955	1.61441	-0.00153889
463	Microscopy_FISH_Protein_1818.400_Rep1.csv	Microscopy FISH Protein	400	1	1.2393	0.00829828	TRUE	1.23888	FISH	Microscopy	Protein	FALSE	FISH Microscopy Protein	1.05711	1.42149	0.0044955	0.541739	0.000423263
464	Microscopy_FISH_Protein_1818.1000_Rep1.csv	Microscopy FISH Protein	1000	1	1.36146	0.00978746	TRUE	1.3617	FISH	Microscopy	Protein	FALSE	FISH Microscopy Protein	1.1636	1.55932	0.0044955	0.459313	-0.000235462
465	Microscopy_FISH_Protein_1818.0_Rep2.csv	Microscopy FISH Protein	0	2	-0.0715831	0.00237068	TRUE	-0.0587724	FISH	Microscopy	Protein	FALSE	FISH Microscopy Protein	-0.168962	0.0257962	0.00489819	2.06616	-0.0128106
466	Microscopy_FISH_Protein_1818.5_Rep2.csv	Microscopy FISH Protein	5	2	-0.234903	0.00287601	TRUE	-0.058771	FISH	Microscopy	Protein	FALSE	FISH Microscopy Protein	-0.34216	-0.127646	0.00489819	1.70312	-0.176132
467	Microscopy_FISH_Protein_1818.10_Rep2.csv	Microscopy FISH Protein	10	2	0.0629204	0.00186985	TRUE	-0.0587302	FISH	Microscopy	Protein	FALSE	FISH Microscopy Protein	-0.0235631	0.149404	0.00489819	2.61957	0.121651
468	Microscopy_FISH_Protein_1818.20_Rep2.csv	Microscopy FISH Protein	20	2	-0.0534556	0.00215305	TRUE	-0.0574823	FISH	Microscopy	Protein	FALSE	FISH Microscopy Protein	-0.146258	0.0393464	0.00489819	2.275	0.00402674
469	Microscopy_FISH_Protein_1818.40_Rep2.csv	Microscopy FISH Protein	40	2	-0.0206586	0.00298174	TRUE	-0.0197945	FISH	Microscopy	Protein	FALSE	FISH Microscopy Protein	-0.129869	0.0885521	0.00489819	1.64273	-0.00086403
470	Microscopy_FISH_Protein_1818.100_Rep2.csv	Microscopy FISH Protein	100	2	1.55098	0.00843328	TRUE	1.5509	FISH	Microscopy	Protein	FALSE	FISH Microscopy Protein	1.36731	1.73464	0.00489819	0.580817	7.41984e-05
471	Microscopy_FISH_Protein_1818.400_Rep2.csv	Microscopy FISH Protein	400	2	2.82336	0.0237135	TRUE	2.82525	FISH	Microscopy	Protein	FALSE	FISH Microscopy Protein	2.51538	3.13134	0.00489819	0.206557	-0.0018918
472	Microscopy_FISH_Protein_1818.1000_Rep2.csv	Microscopy FISH Protein	1000	2	2.82922	0.0202443	TRUE	2.82767	FISH	Microscopy	Protein	FALSE	FISH Microscopy Protein	2.54466	3.11379	0.00489819	0.241955	0.001558
473	Microscopy_FISH_Protein_1818.0_Rep3.csv	Microscopy FISH Protein	0	3	0.150689	0.000597153	TRUE	0.246167	FISH	Microscopy	Protein	FALSE	FISH Microscopy Protein	0.101816	0.199563	0.00158058	2.64686	-0.0954777
474	Microscopy_FISH_Protein_1818.5_Rep3.csv	Microscopy FISH Protein	5	3	0.471222	0.000931849	TRUE	0.246861	FISH	Microscopy	Protein	FALSE	FISH Microscopy Protein	0.410169	0.532274	0.00158058	1.69617	0.224361
475	Microscopy_FISH_Protein_1818.10_Rep3.csv	Microscopy FISH Protein	10	3	0.18846	0.00127232	TRUE	0.249406	FISH	Microscopy	Protein	FALSE	FISH Microscopy Protein	0.117121	0.259799	0.00158058	1.24228	-0.060946
476	Microscopy_FISH_Protein_1818.20_Rep3.csv	Microscopy FISH Protein	20	3	0.215209	0.000755899	TRUE	0.261221	FISH	Microscopy	Protein	FALSE	FISH Microscopy Protein	0.160221	0.270196	0.00158058	2.09099	-0.0460128
477	Microscopy_FISH_Protein_1818.40_Rep3.csv	Microscopy FISH Protein	40	3	0.347985	0.00103048	TRUE	0.314739	FISH	Microscopy	Protein	FALSE	FISH Microscopy Protein	0.283782	0.412187	0.00158058	1.53383	0.0332455
478	Microscopy_FISH_Protein_1818.100_Rep3.csv	Microscopy FISH Protein	100	3	0.667184	0.00234741	TRUE	0.679098	FISH	Microscopy	Protein	FALSE	FISH Microscopy Protein	0.570283	0.764084	0.00158058	0.673328	-0.0119144
479	Microscopy_FISH_Protein_1818.400_Rep3.csv	Microscopy FISH Protein	400	3	2.05458	0.00501413	TRUE	2.04406	FISH	Microscopy	Protein	FALSE	FISH Microscopy Protein	1.91296	2.1962	0.00158058	0.315225	0.0105256
480	Microscopy_FISH_Protein_1818.1000_Rep3.csv	Microscopy FISH Protein	1000	3	2.30803	0.00600087	TRUE	2.31639	FISH	Microscopy	Protein	FALSE	FISH Microscopy Protein	2.1531	2.46296	0.00158058	0.263392	-0.00836125
481	Microscopy_FISH_TAMRA_1818.0_Rep1.csv	Microscopy FISH TAMRA	0	1	0.0206844	2.74828e-05	TRUE	0.0332982	FISH	Microscopy	mRNA	FALSE	FISH Microscopy RNA	0.0101996	0.0311692	0.000339548	10	-0.0126138
482	Microscopy_FISH_TAMRA_1818.5_Rep1.csv	Microscopy FISH TAMRA	5	1	0.0749743	2.88134e-05	TRUE	0.0565582	FISH	Microscopy	mRNA	FALSE	FISH Microscopy RNA	0.0642386	0.0857099	0.000339548	10	0.018416
483	Microscopy_FISH_TAMRA_1818.10_Rep1.csv	Microscopy FISH TAMRA	10	1	0.09124	4.59437e-05	TRUE	0.103753	FISH	Microscopy	mRNA	FALSE	FISH Microscopy RNA	0.0776837	0.104796	0.000339548	7.39053	-0.0125132
484	Microscopy_FISH_TAMRA_1818.20_Rep1.csv	Microscopy FISH TAMRA	20	1	0.266408	0.000132325	TRUE	0.238355	FISH	Microscopy	mRNA	FALSE	FISH Microscopy RNA	0.243401	0.289414	0.000339548	2.56601	0.0280524
485	Microscopy_FISH_TAMRA_1818.40_Rep1.csv	Microscopy FISH TAMRA	40	1	0.51403	0.000375184	TRUE	0.570181	FISH	Microscopy	mRNA	FALSE	FISH Microscopy RNA	0.475291	0.55277	0.000339548	0.905018	-0.0561503
486	Microscopy_FISH_TAMRA_1818.100_Rep1.csv	Microscopy FISH TAMRA	100	1	1.51992	0.00315209	TRUE	1.37475	FISH	Microscopy	mRNA	FALSE	FISH Microscopy RNA	1.40763	1.63221	0.000339548	0.107722	0.145168
487	Microscopy_FISH_TAMRA_1818.400_Rep1.csv	Microscopy FISH TAMRA	400	1	2.28612	0.0055261	TRUE	2.23046	FISH	Microscopy	mRNA	FALSE	FISH Microscopy RNA	2.13744	2.43479	0.000339548	0.1	0.0556599
488	Microscopy_FISH_TAMRA_1818.1000_Rep1.csv	Microscopy FISH TAMRA	1000	1	2.2861	0.00561599	TRUE	2.36522	FISH	Microscopy	mRNA	FALSE	FISH Microscopy RNA	2.13622	2.43598	0.000339548	0.1	-0.0791295
489	Microscopy_FISH_TAMRA_1818.0_Rep2.csv	Microscopy FISH TAMRA	0	2	-0.00246472	7.823e-06	TRUE	-0.0039589	FISH	Microscopy	mRNA	FALSE	FISH Microscopy RNA	-0.00805864	0.00312921	5.4005e-05	6.90337	0.00149418
490	Microscopy_FISH_TAMRA_1818.5_Rep2.csv	Microscopy FISH TAMRA	5	2	0.000860135	8.65353e-06	TRUE	0.0116434	FISH	Microscopy	mRNA	FALSE	FISH Microscopy RNA	-0.00502324	0.00674351	5.4005e-05	6.24081	-0.0107833
491	Microscopy_FISH_TAMRA_1818.10_Rep2.csv	Microscopy FISH TAMRA	10	2	0.0392368	9.66439e-06	TRUE	0.0336912	FISH	Microscopy	mRNA	FALSE	FISH Microscopy RNA	0.0330193	0.0454543	5.4005e-05	5.58805	0.00554563
492	Microscopy_FISH_TAMRA_1818.20_Rep2.csv	Microscopy FISH TAMRA	20	2	0.105553	1.30902e-05	TRUE	0.0856053	FISH	Microscopy	mRNA	FALSE	FISH Microscopy RNA	0.0983171	0.112789	5.4005e-05	4.12562	0.0199478
493	Microscopy_FISH_TAMRA_1818.40_Rep2.csv	Microscopy FISH TAMRA	40	2	0.161251	3.04058e-05	TRUE	0.202212	FISH	Microscopy	mRNA	FALSE	FISH Microscopy RNA	0.150223	0.17228	5.4005e-05	1.77614	-0.0409604
494	Microscopy_FISH_TAMRA_1818.100_Rep2.csv	Microscopy FISH TAMRA	100	2	0.655186	0.000309904	TRUE	0.548264	FISH	Microscopy	mRNA	FALSE	FISH Microscopy RNA	0.619978	0.690395	5.4005e-05	0.174264	0.106923
495	Microscopy_FISH_TAMRA_1818.400_Rep2.csv	Microscopy FISH TAMRA	400	2	1.42194	0.000904557	TRUE	1.45319	FISH	Microscopy	mRNA	FALSE	FISH Microscopy RNA	1.36179	1.48209	5.4005e-05	0.1	-0.0312496
496	Microscopy_FISH_TAMRA_1818.1000_Rep2.csv	Microscopy FISH TAMRA	1000	2	1.89642	0.000991215	TRUE	1.88703	FISH	Microscopy	mRNA	FALSE	FISH Microscopy RNA	1.83345	1.95938	5.4005e-05	0.1	0.00939029
497	Microscopy_FISH_TAMRA_1818.0_Rep3.csv	Microscopy FISH TAMRA	0	3	0.0273214	4.69053e-06	TRUE	0.0421165	FISH	Microscopy	mRNA	FALSE	FISH Microscopy RNA	0.0229899	0.0316529	8.61733e-05	10	-0.0147951
498	Microscopy_FISH_TAMRA_1818.5_Rep3.csv	Microscopy FISH TAMRA	5	3	0.086253	1.66695e-05	TRUE	0.0477045	FISH	Microscopy	mRNA	FALSE	FISH Microscopy RNA	0.0780873	0.0944186	8.61733e-05	5.16953	0.0385485
499	Microscopy_FISH_TAMRA_1818.10_Rep3.csv	Microscopy FISH TAMRA	10	3	0.0515549	1.27684e-05	TRUE	0.0605582	FISH	Microscopy	mRNA	FALSE	FISH Microscopy RNA	0.0444083	0.0587015	8.61733e-05	6.74897	-0.00900326
500	Microscopy_FISH_TAMRA_1818.20_Rep3.csv	Microscopy FISH TAMRA	20	3	0.106597	2.70252e-05	TRUE	0.10233	FISH	Microscopy	mRNA	FALSE	FISH Microscopy RNA	0.0962	0.116994	8.61733e-05	3.18862	0.00426682
501	Microscopy_FISH_TAMRA_1818.40_Rep3.csv	Microscopy FISH TAMRA	40	3	0.231162	3.95598e-05	TRUE	0.232149	FISH	Microscopy	mRNA	FALSE	FISH Microscopy RNA	0.218583	0.243742	8.61733e-05	2.1783	-0.000986696
502	Microscopy_FISH_TAMRA_1818.100_Rep3.csv	Microscopy FISH TAMRA	100	3	0.755946	0.000430785	TRUE	0.773336	FISH	Microscopy	mRNA	FALSE	FISH Microscopy RNA	0.714435	0.797456	8.61733e-05	0.200038	-0.0173901
503	Microscopy_FISH_TAMRA_1818.400_Rep3.csv	Microscopy FISH TAMRA	400	3	2.28285	0.00293022	TRUE	2.24267	FISH	Microscopy	mRNA	FALSE	FISH Microscopy RNA	2.17459	2.39112	8.61733e-05	0.1	0.0401855
504	Microscopy_FISH_TAMRA_1818.1000_Rep3.csv	Microscopy FISH TAMRA	1000	3	2.63572	0.00225694	TRUE	2.66131	FISH	Microscopy	mRNA	FALSE	FISH Microscopy RNA	2.5407	2.73073	8.61733e-05	0.1	-0.0255924
505	Microscopy_HCR_mRNA-counts_1818.0_Rep1.csv	Microscopy HCR mRNA-counts	0	1	-0.0566601	3.69383e-05	TRUE	-0.0629329	HCR	Microscopy	mRNA	TRUE	HCR Microscopy RNA counts	-0.0688154	-0.0445047	0.000374732	10	0.00627281
506	Microscopy_HCR_mRNA-counts_1818.5_Rep1.csv	Microscopy HCR mRNA-counts	5	1	-0.0460205	2.83899e-05	TRUE	-0.037338	HCR	Microscopy	mRNA	TRUE	HCR Microscopy RNA counts	-0.0566769	-0.0353641	0.000374732	10	-0.00868249
507	Microscopy_HCR_mRNA-counts_1818.10_Rep1.csv	Microscopy HCR mRNA-counts	10	1	0.00566577	6.08456e-05	TRUE	0.0111135	HCR	Microscopy	mRNA	TRUE	HCR Microscopy RNA counts	-0.00993495	0.0212665	0.000374732	6.15874	-0.00544768
508	Microscopy_HCR_mRNA-counts_1818.20_Rep1.csv	Microscopy HCR mRNA-counts	20	1	0.16419	9.32522e-05	TRUE	0.142519	HCR	Microscopy	mRNA	TRUE	HCR Microscopy RNA counts	0.144877	0.183503	0.000374732	4.01848	0.021671
509	Microscopy_HCR_mRNA-counts_1818.40_Rep1.csv	Microscopy HCR mRNA-counts	40	1	0.420836	0.000376287	TRUE	0.450182	HCR	Microscopy	mRNA	TRUE	HCR Microscopy RNA counts	0.38204	0.459632	0.000374732	0.995868	-0.0293455
510	Microscopy_HCR_mRNA-counts_1818.100_Rep1.csv	Microscopy HCR mRNA-counts	100	1	1.12257	0.00267659	TRUE	1.16484	HCR	Microscopy	mRNA	TRUE	HCR Microscopy RNA counts	1.0191	1.22604	0.000374732	0.140004	-0.0422766
511	Microscopy_HCR_mRNA-counts_1818.400_Rep1.csv	Microscopy HCR mRNA-counts	400	1	2.17079	0.00882827	TRUE	1.93638	HCR	Microscopy	mRNA	TRUE	HCR Microscopy RNA counts	1.98287	2.35871	0.000374732	0.1	0.234408
512	Microscopy_HCR_mRNA-counts_1818.1000_Rep1.csv	Microscopy HCR mRNA-counts	1000	1	1.89047	0.00734962	TRUE	2.06782	HCR	Microscopy	mRNA	TRUE	HCR Microscopy RNA counts	1.71902	2.06193	0.000374732	0.1	-0.177347
513	Microscopy_HCR_mRNA-counts_1818.0_Rep2.csv	Microscopy HCR mRNA-counts	0	2	-0.0609855	2.4464e-05	TRUE	-0.118234	HCR	Microscopy	mRNA	TRUE	HCR Microscopy RNA counts	-0.0708778	-0.0510933	0.000207208	8.46992	0.0572482
514	Microscopy_HCR_mRNA-counts_1818.5_Rep2.csv	Microscopy HCR mRNA-counts	5	2	-0.157845	4.94302e-05	TRUE	-0.110559	HCR	Microscopy	mRNA	TRUE	HCR Microscopy RNA counts	-0.171906	-0.143784	0.000207208	4.19192	-0.0472857
515	Microscopy_HCR_mRNA-counts_1818.10_Rep2.csv	Microscopy HCR mRNA-counts	10	2	-0.192086	5.11446e-05	TRUE	-0.0956002	HCR	Microscopy	mRNA	TRUE	HCR Microscopy RNA counts	-0.206389	-0.177783	0.000207208	4.05141	-0.0964855
516	Microscopy_HCR_mRNA-counts_1818.20_Rep2.csv	Microscopy HCR mRNA-counts	20	2	-0.0494483	6.33361e-05	TRUE	-0.0521874	HCR	Microscopy	mRNA	TRUE	HCR Microscopy RNA counts	-0.0653651	-0.0335315	0.000207208	3.27156	0.00273915
517	Microscopy_HCR_mRNA-counts_1818.40_Rep2.csv	Microscopy HCR mRNA-counts	40	2	0.104196	6.90417e-05	TRUE	0.0687689	HCR	Microscopy	mRNA	TRUE	HCR Microscopy RNA counts	0.0875774	0.120814	0.000207208	3.0012	0.0354268
518	Microscopy_HCR_mRNA-counts_1818.100_Rep2.csv	Microscopy HCR mRNA-counts	100	2	0.509878	0.00067876	TRUE	0.52741	HCR	Microscopy	mRNA	TRUE	HCR Microscopy RNA counts	0.457772	0.561984	0.000207208	0.305274	-0.0175321
519	Microscopy_HCR_mRNA-counts_1818.400_Rep2.csv	Microscopy HCR mRNA-counts	400	2	1.73558	0.00307558	TRUE	1.88444	HCR	Microscopy	mRNA	TRUE	HCR Microscopy RNA counts	1.62467	1.8465	0.000207208	0.1	-0.148857
520	Microscopy_HCR_mRNA-counts_1818.1000_Rep2.csv	Microscopy HCR mRNA-counts	1000	2	2.49461	0.00601899	TRUE	2.40273	HCR	Microscopy	mRNA	TRUE	HCR Microscopy RNA counts	2.33944	2.64977	0.000207208	0.1	0.0918734
521	Microscopy_HCR_mRNA-counts_1818.0_Rep3.csv	Microscopy HCR mRNA-counts	0	3	0.0514673	0.000144188	TRUE	-0.0374337	HCR	Microscopy	mRNA	TRUE	HCR Microscopy RNA counts	0.0274516	0.075483	4.75397e-05	0.329707	0.088901
522	Microscopy_HCR_mRNA-counts_1818.5_Rep3.csv	Microscopy HCR mRNA-counts	5	3	4.92375e-05	2.39324e-06	TRUE	-0.0016875	HCR	Microscopy	mRNA	TRUE	HCR Microscopy RNA counts	-0.00304478	0.00314325	4.75397e-05	10	0.00173674
523	Microscopy_HCR_mRNA-counts_1818.10_Rep3.csv	Microscopy HCR mRNA-counts	10	3	0.0170152	3.83651e-06	TRUE	0.031636	HCR	Microscopy	mRNA	TRUE	HCR Microscopy RNA counts	0.0130978	0.0209326	4.75397e-05	10	-0.0146208
524	Microscopy_HCR_mRNA-counts_1818.20_Rep3.csv	Microscopy HCR mRNA-counts	20	3	0.1106	7.18323e-06	TRUE	0.0944147	HCR	Microscopy	mRNA	TRUE	HCR Microscopy RNA counts	0.10524	0.11596	4.75397e-05	6.61815	0.0161853
525	Microscopy_HCR_mRNA-counts_1818.40_Rep3.csv	Microscopy HCR mRNA-counts	40	3	0.212793	2.03479e-05	TRUE	0.208662	HCR	Microscopy	mRNA	TRUE	HCR Microscopy RNA counts	0.203771	0.221815	4.75397e-05	2.33634	0.00413133
526	Microscopy_HCR_mRNA-counts_1818.100_Rep3.csv	Microscopy HCR mRNA-counts	100	3	0.44724	9.57341e-05	TRUE	0.488905	HCR	Microscopy	mRNA	TRUE	HCR Microscopy RNA counts	0.427671	0.466809	4.75397e-05	0.496581	-0.0416646
527	Microscopy_HCR_mRNA-counts_1818.400_Rep3.csv	Microscopy HCR mRNA-counts	400	3	1.28568	0.000843386	TRUE	1.24113	HCR	Microscopy	mRNA	TRUE	HCR Microscopy RNA counts	1.2276	1.34376	4.75397e-05	0.1	0.0445511
528	Microscopy_HCR_mRNA-counts_1818.1000_Rep3.csv	Microscopy HCR mRNA-counts	1000	3	1.77097	0.00166982	TRUE	1.78101	HCR	Microscopy	mRNA	TRUE	HCR Microscopy RNA counts	1.68924	1.85269	4.75397e-05	0.1	-0.0100475
529	Microscopy_HCR_Protein_1818.0_Rep1.csv	Microscopy HCR Protein	0	1	-0.0748811	0.000213622	TRUE	-0.0767745	HCR	Microscopy	Protein	FALSE	HCR Microscopy Protein	-0.104113	-0.0456494	0.000464842	2.176	0.00189341
530	Microscopy_HCR_Protein_1818.5_Rep1.csv	Microscopy HCR Protein	5	1	-0.0976945	0.000110509	TRUE	-0.0756305	HCR	Microscopy	Protein	FALSE	HCR Microscopy Protein	-0.118719	-0.0766698	0.000464842	4.20637	-0.022064
531	Microscopy_HCR_Protein_1818.10_Rep1.csv	Microscopy HCR Protein	10	1	-0.0186153	0.000177925	TRUE	-0.0706305	HCR	Microscopy	Protein	FALSE	HCR Microscopy Protein	-0.045293	0.00806236	0.000464842	2.61258	0.0520152
532	Microscopy_HCR_Protein_1818.20_Rep1.csv	Microscopy HCR Protein	20	1	-0.0531154	9.9928e-05	TRUE	-0.0440323	HCR	Microscopy	Protein	FALSE	HCR Microscopy Protein	-0.0731082	-0.0331226	0.000464842	4.65177	-0.0090831
533	Microscopy_HCR_Protein_1818.40_Rep1.csv	Microscopy HCR Protein	40	1	0.0893802	8.0751e-05	TRUE	0.0908394	HCR	Microscopy	Protein	FALSE	HCR Microscopy Protein	0.0714079	0.107353	0.000464842	5.75649	-0.00145916
534	Microscopy_HCR_Protein_1818.100_Rep1.csv	Microscopy HCR Protein	100	1	0.976363	0.00124185	TRUE	0.962598	HCR	Microscopy	Protein	FALSE	HCR Microscopy Protein	0.905884	1.04684	0.000464842	0.374313	0.0137651
535	Microscopy_HCR_Protein_1818.400_Rep1.csv	Microscopy HCR Protein	400	1	2.47379	0.00628256	TRUE	2.57994	HCR	Microscopy	Protein	FALSE	HCR Microscopy Protein	2.31527	2.63232	0.000464842	0.1	-0.106149
536	Microscopy_HCR_Protein_1818.1000_Rep1.csv	Microscopy HCR Protein	1000	1	2.80787	0.00824367	TRUE	2.71877	HCR	Microscopy	Protein	FALSE	HCR Microscopy Protein	2.62628	2.98946	0.000464842	0.1	0.0890991
537	Microscopy_HCR_Protein_1818.0_Rep2.csv	Microscopy HCR Protein	0	2	0.0296446	4.42582e-05	TRUE	0.034346	HCR	Microscopy	Protein	FALSE	HCR Microscopy Protein	0.0163392	0.0429499	0.000273005	6.16845	-0.00470146
538	Microscopy_HCR_Protein_1818.5_Rep2.csv	Microscopy HCR Protein	5	2	0.0344482	5.75914e-05	TRUE	0.0438189	HCR	Microscopy	Protein	FALSE	HCR Microscopy Protein	0.0192704	0.049626	0.000273005	4.74037	-0.00937068
539	Microscopy_HCR_Protein_1818.10_Rep2.csv	Microscopy HCR Protein	10	2	0.0697804	4.40113e-05	TRUE	0.0635611	HCR	Microscopy	Protein	FALSE	HCR Microscopy Protein	0.0565122	0.0830486	0.000273005	6.20306	0.00621932
540	Microscopy_HCR_Protein_1818.20_Rep2.csv	Microscopy HCR Protein	20	2	0.134387	5.06192e-05	TRUE	0.123344	HCR	Microscopy	Protein	FALSE	HCR Microscopy Protein	0.120158	0.148617	0.000273005	5.3933	0.0110432
541	Microscopy_HCR_Protein_1818.40_Rep2.csv	Microscopy HCR Protein	40	2	0.288333	9.91394e-05	TRUE	0.295767	HCR	Microscopy	Protein	FALSE	HCR Microscopy Protein	0.268419	0.308247	0.000273005	2.75374	-0.00743412
542	Microscopy_HCR_Protein_1818.100_Rep2.csv	Microscopy HCR Protein	100	2	0.922953	0.000996035	TRUE	0.952169	HCR	Microscopy	Protein	FALSE	HCR Microscopy Protein	0.859833	0.986073	0.000273005	0.274091	-0.0292153
543	Microscopy_HCR_Protein_1818.400_Rep2.csv	Microscopy HCR Protein	400	2	2.74705	0.00677646	TRUE	2.64918	HCR	Microscopy	Protein	FALSE	HCR Microscopy Protein	2.58241	2.91168	0.000273005	0.1	0.0978659
544	Microscopy_HCR_Protein_1818.1000_Rep2.csv	Microscopy HCR Protein	1000	2	3.11078	0.0081209	TRUE	3.17102	HCR	Microscopy	Protein	FALSE	HCR Microscopy Protein	2.93055	3.29101	0.000273005	0.1	-0.0602419
545	Microscopy_HCR_Protein_1818.0_Rep3.csv	Microscopy HCR Protein	0	3	0.045961	0.000108462	TRUE	0.0347839	HCR	Microscopy	Protein	FALSE	HCR Microscopy Protein	0.025132	0.0667901	0.000106144	0.978627	0.0111771
546	Microscopy_HCR_Protein_1818.5_Rep3.csv	Microscopy HCR Protein	5	3	0.0459981	1.4984e-05	TRUE	0.0386597	HCR	Microscopy	Protein	FALSE	HCR Microscopy Protein	0.0382563	0.05374	0.000106144	7.08381	0.00733839
547	Microscopy_HCR_Protein_1818.10_Rep3.csv	Microscopy HCR Protein	10	3	0.0500751	1.72264e-05	TRUE	0.0483729	HCR	Microscopy	Protein	FALSE	HCR Microscopy Protein	0.0417741	0.058376	0.000106144	6.1617	0.0017022
548	Microscopy_HCR_Protein_1818.20_Rep3.csv	Microscopy HCR Protein	20	3	0.0728783	1.65283e-05	TRUE	0.0821244	HCR	Microscopy	Protein	FALSE	HCR Microscopy Protein	0.0647474	0.0810093	0.000106144	6.42198	-0.00924605
549	Microscopy_HCR_Protein_1818.40_Rep3.csv	Microscopy HCR Protein	40	3	0.187446	2.72758e-05	TRUE	0.196133	HCR	Microscopy	Protein	FALSE	HCR Microscopy Protein	0.177001	0.197892	0.000106144	3.89151	-0.00868634
550	Microscopy_HCR_Protein_1818.100_Rep3.csv	Microscopy HCR Protein	100	3	0.804045	0.000211144	TRUE	0.754391	HCR	Microscopy	Protein	FALSE	HCR Microscopy Protein	0.774983	0.833106	0.000106144	0.502708	0.0496535
551	Microscopy_HCR_Protein_1818.400_Rep3.csv	Microscopy HCR Protein	400	3	2.74259	0.0021971	TRUE	2.85649	HCR	Microscopy	Protein	FALSE	HCR Microscopy Protein	2.64884	2.83633	0.000106144	0.1	-0.113905
552	Microscopy_HCR_Protein_1818.1000_Rep3.csv	Microscopy HCR Protein	1000	3	3.66141	0.00275189	TRUE	3.59941	HCR	Microscopy	Protein	FALSE	HCR Microscopy Protein	3.55649	3.76633	0.000106144	0.1	0.061996
553	Microscopy_HCR_TAMRA_1818.0_Rep1.csv	Microscopy HCR TAMRA	0	1	-0.10354	0.000638945	TRUE	-0.103322	HCR	Microscopy	mRNA	FALSE	HCR Microscopy RNA	-0.154095	-0.0529857	0.00124323	1.94575	-0.000218079
554	Microscopy_HCR_TAMRA_1818.5_Rep1.csv	Microscopy HCR TAMRA	5	1	-0.150777	0.000533782	TRUE	-0.0946001	HCR	Microscopy	mRNA	FALSE	HCR Microscopy RNA	-0.196984	-0.104569	0.00124323	2.32909	-0.0561766
555	Microscopy_HCR_TAMRA_1818.10_Rep1.csv	Microscopy HCR TAMRA	10	1	-0.0220831	0.000595799	TRUE	-0.0721926	HCR	Microscopy	mRNA	FALSE	HCR Microscopy RNA	-0.0709011	0.0267349	0.00124323	2.08666	0.0501095
556	Microscopy_HCR_TAMRA_1818.20_Rep1.csv	Microscopy HCR TAMRA	20	1	0.0245585	0.000394948	TRUE	0.00464351	HCR	Microscopy	mRNA	FALSE	HCR Microscopy RNA	-0.0151881	0.0643051	0.00124323	3.14782	0.019915
557	Microscopy_HCR_TAMRA_1818.40_Rep1.csv	Microscopy HCR TAMRA	40	1	0.225426	0.000398503	TRUE	0.238079	HCR	Microscopy	mRNA	FALSE	HCR Microscopy RNA	0.185501	0.265351	0.00124323	3.11975	-0.0126527
558	Microscopy_HCR_TAMRA_1818.100_Rep1.csv	Microscopy HCR TAMRA	100	1	0.949792	0.00234974	TRUE	0.95246	HCR	Microscopy	mRNA	FALSE	HCR Microscopy RNA	0.852844	1.04674	0.00124323	0.529091	-0.00266774
559	Microscopy_HCR_TAMRA_1818.400_Rep1.csv	Microscopy HCR TAMRA	400	1	2.05774	0.0106505	TRUE	1.76021	HCR	Microscopy	mRNA	FALSE	HCR Microscopy RNA	1.85134	2.26414	0.00124323	0.11673	0.297534
560	Microscopy_HCR_TAMRA_1818.1000_Rep1.csv	Microscopy HCR TAMRA	1000	1	1.6912	0.00713048	TRUE	1.8623	HCR	Microscopy	mRNA	FALSE	HCR Microscopy RNA	1.52231	1.86008	0.00124323	0.174354	-0.171099
561	Microscopy_HCR_TAMRA_1818.0_Rep2.csv	Microscopy HCR TAMRA	0	2	-0.0296168	0.000273953	TRUE	-0.0929009	HCR	Microscopy	mRNA	FALSE	HCR Microscopy RNA	-0.0627199	0.00348623	0.000669364	2.44335	0.063284
562	Microscopy_HCR_TAMRA_1818.5_Rep2.csv	Microscopy HCR TAMRA	5	2	-0.106414	0.000285219	TRUE	-0.0537497	HCR	Microscopy	mRNA	FALSE	HCR Microscopy RNA	-0.140191	-0.0726369	0.000669364	2.34684	-0.0526641
563	Microscopy_HCR_TAMRA_1818.10_Rep2.csv	Microscopy HCR TAMRA	10	2	-0.066157	0.000198244	TRUE	-0.01308	HCR	Microscopy	mRNA	FALSE	HCR Microscopy RNA	-0.0943168	-0.0379972	0.000669364	3.37647	-0.053077
564	Microscopy_HCR_TAMRA_1818.20_Rep2.csv	Microscopy HCR TAMRA	20	2	0.105196	0.000233978	TRUE	0.0672545	HCR	Microscopy	mRNA	FALSE	HCR Microscopy RNA	0.0746032	0.135789	0.000669364	2.86079	0.0379413
565	Microscopy_HCR_TAMRA_1818.40_Rep2.csv	Microscopy HCR TAMRA	40	2	0.248414	0.0002927	TRUE	0.218674	HCR	Microscopy	mRNA	FALSE	HCR Microscopy RNA	0.214197	0.282631	0.000669364	2.28686	0.0297399
566	Microscopy_HCR_TAMRA_1818.100_Rep2.csv	Microscopy HCR TAMRA	100	2	0.544343	0.00133105	TRUE	0.592785	HCR	Microscopy	mRNA	FALSE	HCR Microscopy RNA	0.471375	0.61731	0.000669364	0.502883	-0.0484422
567	Microscopy_HCR_TAMRA_1818.400_Rep2.csv	Microscopy HCR TAMRA	400	2	1.43745	0.00372021	TRUE	1.49841	HCR	Microscopy	mRNA	FALSE	HCR Microscopy RNA	1.31546	1.55944	0.000669364	0.179926	-0.0609616
568	Microscopy_HCR_TAMRA_1818.1000_Rep2.csv	Microscopy HCR TAMRA	1000	2	2.09332	0.00767155	TRUE	2.02374	HCR	Microscopy	mRNA	FALSE	HCR Microscopy RNA	1.91815	2.2685	0.000669364	0.1	0.0695814
569	Microscopy_HCR_TAMRA_1818.0_Rep3.csv	Microscopy HCR TAMRA	0	3	0.146615	0.0010258	TRUE	0.017858	HCR	Microscopy	mRNA	FALSE	HCR Microscopy RNA	0.0825591	0.210671	0.000206231	0.201044	0.128757
570	Microscopy_HCR_TAMRA_1818.5_Rep3.csv	Microscopy HCR TAMRA	5	3	0.0374152	5.71101e-05	TRUE	0.0371011	HCR	Microscopy	mRNA	FALSE	HCR Microscopy RNA	0.022301	0.0525295	0.000206231	3.6111	0.00031411
571	Microscopy_HCR_TAMRA_1818.10_Rep3.csv	Microscopy HCR TAMRA	10	3	0.0263817	6.05781e-05	TRUE	0.056965	HCR	Microscopy	mRNA	FALSE	HCR Microscopy RNA	0.0108153	0.0419481	0.000206231	3.40437	-0.0305833
572	Microscopy_HCR_TAMRA_1818.20_Rep3.csv	Microscopy HCR TAMRA	20	3	0.105726	6.60093e-05	TRUE	0.0967642	HCR	Microscopy	mRNA	FALSE	HCR Microscopy RNA	0.0894764	0.121975	0.000206231	3.12427	0.00896143
573	Microscopy_HCR_TAMRA_1818.40_Rep3.csv	Microscopy HCR TAMRA	40	3	0.207092	6.47198e-05	TRUE	0.174814	HCR	Microscopy	mRNA	FALSE	HCR Microscopy RNA	0.191002	0.223182	0.000206231	3.18651	0.0322774
574	Microscopy_HCR_TAMRA_1818.100_Rep3.csv	Microscopy HCR TAMRA	100	3	0.354645	0.000112625	TRUE	0.39016	HCR	Microscopy	mRNA	FALSE	HCR Microscopy RNA	0.33342	0.37587	0.000206231	1.83112	-0.0355151
575	Microscopy_HCR_TAMRA_1818.400_Rep3.csv	Microscopy HCR TAMRA	400	3	1.19694	0.00105289	TRUE	1.11999	HCR	Microscopy	mRNA	FALSE	HCR Microscopy RNA	1.13204	1.26184	0.000206231	0.19587	0.0769511
576	Microscopy_HCR_TAMRA_1818.1000_Rep3.csv	Microscopy HCR TAMRA	1000	3	1.75136	0.00182	TRUE	1.78484	HCR	Microscopy	mRNA	FALSE	HCR Microscopy RNA	1.66604	1.83669	0.000206231	0.113314	-0.0334762

## Sheet: Hill Parameter Rank
	Method	Rep	RPU	parm	Value	Std_Err	lower	upper	tag	instrument	measurand	dotted	Method2	Device	Rank	RPU_name
1	Flow Kan	1	Raw	K	2.13828	0.0246552	2.08897	2.18759	Kan	Flow	Protein	FALSE	Kn Flow Protein	Flow Protein	10	Raw Data
2	Flow Kan	1	Raw	n	0.235276	0.0172636	0.200749	0.269803	Kan	Flow	Protein	FALSE	Kn Flow Protein	Flow Protein	4	Raw Data
3	Flow Kan	1	RPU	A	2.99009	0.0691158	2.85185	3.12832	Kan	Flow	Protein	FALSE	Kn Flow Protein	Flow Protein	10	RPU-normalized Data
4	Flow Kan	1	RPU	K	2.13898	0.0248032	2.08937	2.18859	Kan	Flow	Protein	FALSE	Kn Flow Protein	Flow Protein	11	RPU-normalized Data
5	Flow Kan	1	RPU	n	0.234311	0.0171423	0.200026	0.268596	Kan	Flow	Protein	FALSE	Kn Flow Protein	Flow Protein	5	RPU-normalized Data
6	Flow Kan	1	RPU	offset	0.00862313	0.00437425	-0.000125375	0.0173716	Kan	Flow	Protein	FALSE	Kn Flow Protein	Flow Protein	4	RPU-normalized Data
7	Flow Kan	2	Raw	K	2.18269	0.0191464	2.14439	2.22098	Kan	Flow	Protein	FALSE	Kn Flow Protein	Flow Protein	4	Raw Data
8	Flow Kan	2	Raw	n	0.237872	0.0128874	0.212097	0.263646	Kan	Flow	Protein	FALSE	Kn Flow Protein	Flow Protein	7	Raw Data
9	Flow Kan	2	RPU	A	2.95446	0.0547155	2.84503	3.06389	Kan	Flow	Protein	FALSE	Kn Flow Protein	Flow Protein	7	RPU-normalized Data
10	Flow Kan	2	RPU	K	2.18335	0.0199494	2.14346	2.22325	Kan	Flow	Protein	FALSE	Kn Flow Protein	Flow Protein	4	RPU-normalized Data
11	Flow Kan	2	RPU	n	0.238256	0.0133552	0.211546	0.264967	Kan	Flow	Protein	FALSE	Kn Flow Protein	Flow Protein	8	RPU-normalized Data
12	Flow Kan	2	RPU	offset	0.0117755	0.0031426	0.00549027	0.0180607	Kan	Flow	Protein	FALSE	Kn Flow Protein	Flow Protein	8	RPU-normalized Data
13	Flow Kan	3	Raw	K	2.24312	0.0118032	2.21951	2.26672	Kan	Flow	Protein	FALSE	Kn Flow Protein	Flow Protein	4	Raw Data
14	Flow Kan	3	Raw	n	0.263993	0.00849239	0.247008	0.280978	Kan	Flow	Protein	FALSE	Kn Flow Protein	Flow Protein	10	Raw Data
15	Flow Kan	3	RPU	A	2.73604	0.0328849	2.67027	2.80181	Kan	Flow	Protein	FALSE	Kn Flow Protein	Flow Protein	3	RPU-normalized Data
16	Flow Kan	3	RPU	K	2.24343	0.0122852	2.21885	2.268	Kan	Flow	Protein	FALSE	Kn Flow Protein	Flow Protein	4	RPU-normalized Data
17	Flow Kan	3	RPU	n	0.26409	0.00860589	0.246878	0.281301	Kan	Flow	Protein	FALSE	Kn Flow Protein	Flow Protein	7	RPU-normalized Data
18	Flow Kan	3	RPU	offset	0.0114372	0.00171433	0.00800852	0.0148658	Kan	Flow	Protein	FALSE	Kn Flow Protein	Flow Protein	4	RPU-normalized Data
19	Flow Chl	1	Raw	K	2.13203	0.0215949	2.08884	2.17522	Chl	Flow	Protein	FALSE	Cm Flow Protein	Flow Protein	9	Raw Data
20	Flow Chl	1	Raw	n	0.241655	0.0150942	0.211467	0.271843	Chl	Flow	Protein	FALSE	Cm Flow Protein	Flow Protein	6	Raw Data
21	Flow Chl	1	RPU	A	3.37	0.0669304	3.23613	3.50386	Chl	Flow	Protein	FALSE	Cm Flow Protein	Flow Protein	12	RPU-normalized Data
22	Flow Chl	1	RPU	K	2.13322	0.0222361	2.08874	2.17769	Chl	Flow	Protein	FALSE	Cm Flow Protein	Flow Protein	10	RPU-normalized Data
23	Flow Chl	1	RPU	n	0.240422	0.0152167	0.209989	0.270855	Chl	Flow	Protein	FALSE	Cm Flow Protein	Flow Protein	6	RPU-normalized Data
24	Flow Chl	1	RPU	offset	0.00928479	0.00420655	0.000871685	0.0176979	Chl	Flow	Protein	FALSE	Cm Flow Protein	Flow Protein	5	RPU-normalized Data
25	Flow Chl	2	Raw	K	2.17392	0.0215535	2.13081	2.21702	Chl	Flow	Protein	FALSE	Cm Flow Protein	Flow Protein	3	Raw Data
26	Flow Chl	2	Raw	n	0.249118	0.014687	0.219744	0.278492	Chl	Flow	Protein	FALSE	Cm Flow Protein	Flow Protein	9	Raw Data
27	Flow Chl	2	RPU	A	3.3252	0.0655151	3.19417	3.45623	Chl	Flow	Protein	FALSE	Cm Flow Protein	Flow Protein	9	RPU-normalized Data
28	Flow Chl	2	RPU	K	2.17515	0.0222207	2.13071	2.21959	Chl	Flow	Protein	FALSE	Cm Flow Protein	Flow Protein	3	RPU-normalized Data
29	Flow Chl	2	RPU	n	0.248096	0.0149013	0.218293	0.277899	Chl	Flow	Protein	FALSE	Cm Flow Protein	Flow Protein	9	RPU-normalized Data
30	Flow Chl	2	RPU	offset	0.0129477	0.00374742	0.00545283	0.0204425	Chl	Flow	Protein	FALSE	Cm Flow Protein	Flow Protein	9	RPU-normalized Data
31	Flow Chl	3	Raw	K	2.23972	0.014334	2.21105	2.26839	Chl	Flow	Protein	FALSE	Cm Flow Protein	Flow Protein	3	Raw Data
32	Flow Chl	3	Raw	n	0.27045	0.00983424	0.250782	0.290119	Chl	Flow	Protein	FALSE	Cm Flow Protein	Flow Protein	11	Raw Data
33	Flow Chl	3	RPU	A	3.24004	0.0434659	3.15311	3.32698	Chl	Flow	Protein	FALSE	Cm Flow Protein	Flow Protein	9	RPU-normalized Data
34	Flow Chl	3	RPU	K	2.24015	0.0146683	2.21082	2.26949	Chl	Flow	Protein	FALSE	Cm Flow Protein	Flow Protein	3	RPU-normalized Data
35	Flow Chl	3	RPU	n	0.27025	0.00986111	0.250528	0.289972	Chl	Flow	Protein	FALSE	Cm Flow Protein	Flow Protein	9	RPU-normalized Data
36	Flow Chl	3	RPU	offset	0.0121811	0.0021754	0.00783026	0.0165318	Chl	Flow	Protein	FALSE	Cm Flow Protein	Flow Protein	5	RPU-normalized Data
37	Flow FISH Protein	1	Raw	K	2.07289	0.0129078	2.04708	2.09871	FISH	Flow	Protein	FALSE	FISH Flow Protein	Flow Protein	7	Raw Data
38	Flow FISH Protein	1	Raw	n	0.335118	0.027692	0.279734	0.390502	FISH	Flow	Protein	FALSE	FISH Flow Protein	Flow Protein	10	Raw Data
39	Flow FISH Protein	1	RPU	A	2.89977	0.051755	2.79626	3.00328	FISH	Flow	Protein	FALSE	FISH Flow Protein	Flow Protein	9	RPU-normalized Data
40	Flow FISH Protein	1	RPU	K	2.08259	0.0129127	2.05676	2.10841	FISH	Flow	Protein	FALSE	FISH Flow Protein	Flow Protein	7	RPU-normalized Data
41	Flow FISH Protein	1	RPU	n	0.309048	0.0203896	0.268268	0.349827	FISH	Flow	Protein	FALSE	FISH Flow Protein	Flow Protein	10	RPU-normalized Data
42	Flow FISH Protein	1	RPU	offset	0.0412779	0.009654	0.0219699	0.0605859	FISH	Flow	Protein	FALSE	FISH Flow Protein	Flow Protein	9	RPU-normalized Data
43	Flow FISH Protein	2	Raw	K	2.14186	0.0204146	2.10103	2.18269	FISH	Flow	Protein	FALSE	FISH Flow Protein	Flow Protein	2	Raw Data
44	Flow FISH Protein	2	Raw	n	0.335467	0.0376832	0.260101	0.410834	FISH	Flow	Protein	FALSE	FISH Flow Protein	Flow Protein	11	Raw Data
45	Flow FISH Protein	2	RPU	A	2.84485	0.0817717	2.68131	3.00839	FISH	Flow	Protein	FALSE	FISH Flow Protein	Flow Protein	5	RPU-normalized Data
46	Flow FISH Protein	2	RPU	K	2.16488	0.0209925	2.12289	2.20686	FISH	Flow	Protein	FALSE	FISH Flow Protein	Flow Protein	2	RPU-normalized Data
47	Flow FISH Protein	2	RPU	n	0.291877	0.0296536	0.23257	0.351184	FISH	Flow	Protein	FALSE	FISH Flow Protein	Flow Protein	11	RPU-normalized Data
48	Flow FISH Protein	2	RPU	offset	0.0303913	0.0134871	0.00341704	0.0573656	FISH	Flow	Protein	FALSE	FISH Flow Protein	Flow Protein	11	RPU-normalized Data
49	Flow FISH Protein	3	Raw	K	2.23027	0.0214752	2.18732	2.27322	FISH	Flow	Protein	FALSE	FISH Flow Protein	Flow Protein	1	Raw Data
50	Flow FISH Protein	3	Raw	n	0.263012	0.0254733	0.212065	0.313958	FISH	Flow	Protein	FALSE	FISH Flow Protein	Flow Protein	8	Raw Data
51	Flow FISH Protein	3	RPU	A	3.10046	0.0903662	2.91973	3.28119	FISH	Flow	Protein	FALSE	FISH Flow Protein	Flow Protein	8	RPU-normalized Data
52	Flow FISH Protein	3	RPU	K	2.20777	0.0230259	2.16172	2.25382	FISH	Flow	Protein	FALSE	FISH Flow Protein	Flow Protein	1	RPU-normalized Data
53	Flow FISH Protein	3	RPU	n	0.28498	0.0289903	0.226999	0.342961	FISH	Flow	Protein	FALSE	FISH Flow Protein	Flow Protein	10	RPU-normalized Data
54	Flow FISH Protein	3	RPU	offset	0.0224167	0.01407	-0.00572326	0.0505567	FISH	Flow	Protein	FALSE	FISH Flow Protein	Flow Protein	8	RPU-normalized Data
55	Flow HCR Protein	1	Raw	K	2.13879	0.0361811	2.06643	2.21115	HCR	Flow	Protein	FALSE	HCR Flow Protein	Flow Protein	11	Raw Data
56	Flow HCR Protein	1	Raw	n	0.269731	0.0397864	0.190158	0.349304	HCR	Flow	Protein	FALSE	HCR Flow Protein	Flow Protein	9	Raw Data
57	Flow HCR Protein	1	RPU	A	3.26737	0.137177	2.99301	3.54172	HCR	Flow	Protein	FALSE	HCR Flow Protein	Flow Protein	11	RPU-normalized Data
58	Flow HCR Protein	1	RPU	K	2.13238	0.0327103	2.06696	2.1978	HCR	Flow	Protein	FALSE	HCR Flow Protein	Flow Protein	9	RPU-normalized Data
59	Flow HCR Protein	1	RPU	n	0.283066	0.0337541	0.215558	0.350574	HCR	Flow	Protein	FALSE	HCR Flow Protein	Flow Protein	9	RPU-normalized Data
60	Flow HCR Protein	1	RPU	offset	0.0210102	0.0152461	-0.00948207	0.0515025	HCR	Flow	Protein	FALSE	HCR Flow Protein	Flow Protein	7	RPU-normalized Data
61	Flow HCR Protein	2	Raw	K	2.19749	0.0267893	2.14391	2.25107	HCR	Flow	Protein	FALSE	HCR Flow Protein	Flow Protein	5	Raw Data
62	Flow HCR Protein	2	Raw	n	0.293563	0.0288369	0.235889	0.351237	HCR	Flow	Protein	FALSE	HCR Flow Protein	Flow Protein	10	Raw Data
63	Flow HCR Protein	2	RPU	A	3.78613	0.118485	3.54916	4.0231	HCR	Flow	Protein	FALSE	HCR Flow Protein	Flow Protein	12	RPU-normalized Data
64	Flow HCR Protein	2	RPU	K	2.20014	0.0254642	2.14921	2.25107	HCR	Flow	Protein	FALSE	HCR Flow Protein	Flow Protein	5	RPU-normalized Data
65	Flow HCR Protein	2	RPU	n	0.29033	0.026599	0.237131	0.343528	HCR	Flow	Protein	FALSE	HCR Flow Protein	Flow Protein	10	RPU-normalized Data
66	Flow HCR Protein	2	RPU	offset	0.0245559	0.0111258	0.0023044	0.0468074	HCR	Flow	Protein	FALSE	HCR Flow Protein	Flow Protein	10	RPU-normalized Data
67	Flow HCR Protein	3	Raw	K	2.26693	0.0247959	2.21734	2.31652	HCR	Flow	Protein	FALSE	HCR Flow Protein	Flow Protein	7	Raw Data
68	Flow HCR Protein	3	Raw	n	0.263882	0.0222505	0.219381	0.308383	HCR	Flow	Protein	FALSE	HCR Flow Protein	Flow Protein	9	Raw Data
69	Flow HCR Protein	3	RPU	A	4.15496	0.120128	3.91471	4.39522	HCR	Flow	Protein	FALSE	HCR Flow Protein	Flow Protein	11	RPU-normalized Data
70	Flow HCR Protein	3	RPU	K	2.26204	0.0246303	2.21278	2.3113	HCR	Flow	Protein	FALSE	HCR Flow Protein	Flow Protein	6	RPU-normalized Data
71	Flow HCR Protein	3	RPU	n	0.269684	0.0220928	0.225498	0.31387	HCR	Flow	Protein	FALSE	HCR Flow Protein	Flow Protein	8	RPU-normalized Data
72	Flow HCR Protein	3	RPU	offset	0.00960933	0.00973251	-0.00985568	0.0290743	HCR	Flow	Protein	FALSE	HCR Flow Protein	Flow Protein	3	RPU-normalized Data
73	Flow FISH mRNA	1	Raw	K	1.80896	0.0207768	1.7674	1.85051	FISH	Flow	mRNA	FALSE	FISH Flow RNA	Flow RNA	1	Raw Data
74	Flow FISH mRNA	1	Raw	n	0.239444	0.0226884	0.194067	0.28482	FISH	Flow	mRNA	FALSE	FISH Flow RNA	Flow RNA	5	Raw Data
75	Flow FISH mRNA	1	RPU	A	2.74345	0.0820335	2.57939	2.90752	FISH	Flow	mRNA	FALSE	FISH Flow RNA	Flow RNA	7	RPU-normalized Data
76	Flow FISH mRNA	1	RPU	K	1.81693	0.0251917	1.76655	1.86732	FISH	Flow	mRNA	FALSE	FISH Flow RNA	Flow RNA	1	RPU-normalized Data
77	Flow FISH mRNA	1	RPU	n	0.233868	0.0246053	0.184657	0.283079	FISH	Flow	mRNA	FALSE	FISH Flow RNA	Flow RNA	4	RPU-normalized Data
78	Flow FISH mRNA	1	RPU	offset	0.046449	0.0155305	0.015388	0.0775101	FISH	Flow	mRNA	FALSE	FISH Flow RNA	Flow RNA	10	RPU-normalized Data
79	Flow FISH mRNA	2	Raw	K	2.30341	0.0418306	2.21975	2.38707	FISH	Flow	mRNA	FALSE	FISH Flow RNA	Flow RNA	8	Raw Data
80	Flow FISH mRNA	2	Raw	n	0.0968543	0.0262537	0.0443468	0.149362	FISH	Flow	mRNA	FALSE	FISH Flow RNA	Flow RNA	4	Raw Data
81	Flow FISH mRNA	2	RPU	A	2.97754	0.15971	2.65812	3.29696	FISH	Flow	mRNA	FALSE	FISH Flow RNA	Flow RNA	8	RPU-normalized Data
82	Flow FISH mRNA	2	RPU	K	2.2888	0.0470637	2.19467	2.38293	FISH	Flow	mRNA	FALSE	FISH Flow RNA	Flow RNA	7	RPU-normalized Data
83	Flow FISH mRNA	2	RPU	n	0.106697	0.0287766	0.0491433	0.16425	FISH	Flow	mRNA	FALSE	FISH Flow RNA	Flow RNA	3	RPU-normalized Data
84	Flow FISH mRNA	2	RPU	offset	-0.00457446	0.0152243	-0.035023	0.0258741	FISH	Flow	mRNA	FALSE	FISH Flow RNA	Flow RNA	5	RPU-normalized Data
85	Flow FISH mRNA	3	Raw	K	2.30574	0.0719512	2.16184	2.44964	FISH	Flow	mRNA	FALSE	FISH Flow RNA	Flow RNA	8	Raw Data
86	Flow FISH mRNA	3	Raw	n	0.13541	0.0480143	0.0393811	0.231438	FISH	Flow	mRNA	FALSE	FISH Flow RNA	Flow RNA	4	Raw Data
87	Flow FISH mRNA	3	RPU	A	2.92739	0.247853	2.43168	3.4231	FISH	Flow	mRNA	FALSE	FISH Flow RNA	Flow RNA	7	RPU-normalized Data
88	Flow FISH mRNA	3	RPU	K	2.29318	0.0746453	2.14389	2.44247	FISH	Flow	mRNA	FALSE	FISH Flow RNA	Flow RNA	8	RPU-normalized Data
89	Flow FISH mRNA	3	RPU	n	0.139884	0.049318	0.0412477	0.23852	FISH	Flow	mRNA	FALSE	FISH Flow RNA	Flow RNA	3	RPU-normalized Data
90	Flow FISH mRNA	3	RPU	offset	0.00244095	0.023063	-0.0436851	0.048567	FISH	Flow	mRNA	FALSE	FISH Flow RNA	Flow RNA	2	RPU-normalized Data
91	Microscopy FISH Protein	1	Raw	K	2.23859	0.110169	2.01825	2.45893	FISH	Microscopy	Protein	FALSE	FISH Microscopy Protein	Microscopy Protein	12	Raw Data
92	Microscopy FISH Protein	1	Raw	n	0.405795	0.164286	0.0772235	0.734367	FISH	Microscopy	Protein	FALSE	FISH Microscopy Protein	Microscopy Protein	12	Raw Data
93	Microscopy FISH Protein	1	RPU	A	1.30488	0.225521	0.853841	1.75592	FISH	Microscopy	Protein	FALSE	FISH Microscopy Protein	Microscopy Protein	1	RPU-normalized Data
94	Microscopy FISH Protein	1	RPU	K	2.2405	0.165684	1.90913	2.57187	FISH	Microscopy	Protein	FALSE	FISH Microscopy Protein	Microscopy Protein	12	RPU-normalized Data
95	Microscopy FISH Protein	1	RPU	n	0.410329	0.248694	-0.0870576	0.907716	FISH	Microscopy	Protein	FALSE	FISH Microscopy Protein	Microscopy Protein	12	RPU-normalized Data
96	Microscopy FISH Protein	1	RPU	offset	0.0711697	0.0529151	-0.0346606	0.177	FISH	Microscopy	Protein	FALSE	FISH Microscopy Protein	Microscopy Protein	11	RPU-normalized Data
97	Microscopy FISH Protein	2	Raw	K	1.97684	0.0428397	1.89116	2.06252	FISH	Microscopy	Protein	FALSE	FISH Microscopy Protein	Microscopy Protein	1	Raw Data
98	Microscopy FISH Protein	2	Raw	n	0.652761	0.3082	0.0363614	1.26916	FISH	Microscopy	Protein	FALSE	FISH Microscopy Protein	Microscopy Protein	12	Raw Data
99	Microscopy FISH Protein	2	RPU	A	2.88646	0.233506	2.41945	3.35348	FISH	Microscopy	Protein	FALSE	FISH Microscopy Protein	Microscopy Protein	6	RPU-normalized Data
100	Microscopy FISH Protein	2	RPU	K	1.97962	0.0322701	1.91508	2.04416	FISH	Microscopy	Protein	FALSE	FISH Microscopy Protein	Microscopy Protein	1	RPU-normalized Data
101	Microscopy FISH Protein	2	RPU	n	0.693382	0.326195	0.0409916	1.34577	FISH	Microscopy	Protein	FALSE	FISH Microscopy Protein	Microscopy Protein	12	RPU-normalized Data
102	Microscopy FISH Protein	2	RPU	offset	-0.0587724	0.0523727	-0.163518	0.045973	FISH	Microscopy	Protein	FALSE	FISH Microscopy Protein	Microscopy Protein	3	RPU-normalized Data
103	Microscopy FISH Protein	3	Raw	K	2.25927	0.14985	1.95957	2.55897	FISH	Microscopy	Protein	FALSE	FISH Microscopy Protein	Microscopy Protein	6	Raw Data
104	Microscopy FISH Protein	3	Raw	n	0.340314	0.182725	-0.0251364	0.705765	FISH	Microscopy	Protein	FALSE	FISH Microscopy Protein	Microscopy Protein	12	Raw Data
105	Microscopy FISH Protein	3	RPU	A	2.11827	0.453186	1.2119	3.02464	FISH	Microscopy	Protein	FALSE	FISH Microscopy Protein	Microscopy Protein	1	RPU-normalized Data
106	Microscopy FISH Protein	3	RPU	K	2.26533	0.199466	1.8664	2.66426	FISH	Microscopy	Protein	FALSE	FISH Microscopy Protein	Microscopy Protein	7	RPU-normalized Data
107	Microscopy FISH Protein	3	RPU	n	0.34726	0.238622	-0.129983	0.824503	FISH	Microscopy	Protein	FALSE	FISH Microscopy Protein	Microscopy Protein	11	RPU-normalized Data
108	Microscopy FISH Protein	3	RPU	offset	0.246167	0.0643757	0.117416	0.374919	FISH	Microscopy	Protein	FALSE	FISH Microscopy Protein	Microscopy Protein	11	RPU-normalized Data
109	Microscopy FISH TAMRA	1	Raw	K	1.91906	0.0636277	1.79181	2.04632	FISH	Microscopy	mRNA	FALSE	FISH Microscopy RNA	Microscopy RNA	4	Raw Data
110	Microscopy FISH TAMRA	1	Raw	n	0.220707	0.0541328	0.112442	0.328973	FISH	Microscopy	mRNA	FALSE	FISH Microscopy RNA	Microscopy RNA	2	Raw Data
111	Microscopy FISH TAMRA	1	RPU	A	2.3742	0.171814	2.03057	2.71782	FISH	Microscopy	mRNA	FALSE	FISH Microscopy RNA	Microscopy RNA	5	RPU-normalized Data
112	Microscopy FISH TAMRA	1	RPU	K	1.93023	0.0708085	1.78862	2.07185	FISH	Microscopy	mRNA	FALSE	FISH Microscopy RNA	Microscopy RNA	5	RPU-normalized Data
113	Microscopy FISH TAMRA	1	RPU	n	0.211683	0.0551958	0.101291	0.322074	FISH	Microscopy	mRNA	FALSE	FISH Microscopy RNA	Microscopy RNA	3	RPU-normalized Data
114	Microscopy FISH TAMRA	1	RPU	offset	0.0332982	0.0154212	0.00245577	0.0641406	FISH	Microscopy	mRNA	FALSE	FISH Microscopy RNA	Microscopy RNA	8	RPU-normalized Data
115	Microscopy FISH TAMRA	2	Raw	K	2.38462	0.149655	2.08531	2.68393	FISH	Microscopy	mRNA	FALSE	FISH Microscopy RNA	Microscopy RNA	10	Raw Data
116	Microscopy FISH TAMRA	2	Raw	n	0.0965354	0.056581	-0.0166265	0.209697	FISH	Microscopy	mRNA	FALSE	FISH Microscopy RNA	Microscopy RNA	3	Raw Data
117	Microscopy FISH TAMRA	2	RPU	A	2.17966	0.312995	1.55367	2.80566	FISH	Microscopy	mRNA	FALSE	FISH Microscopy RNA	Microscopy RNA	2	RPU-normalized Data
118	Microscopy FISH TAMRA	2	RPU	K	2.3651	0.149396	2.0663	2.66389	FISH	Microscopy	mRNA	FALSE	FISH Microscopy RNA	Microscopy RNA	9	RPU-normalized Data
119	Microscopy FISH TAMRA	2	RPU	n	0.109128	0.06322	-0.0173121	0.235568	FISH	Microscopy	mRNA	FALSE	FISH Microscopy RNA	Microscopy RNA	4	RPU-normalized Data
120	Microscopy FISH TAMRA	2	RPU	offset	-0.0039589	0.0131495	-0.0302579	0.0223401	FISH	Microscopy	mRNA	FALSE	FISH Microscopy RNA	Microscopy RNA	6	RPU-normalized Data
121	Microscopy FISH TAMRA	3	Raw	K	2.25443	0.0848715	2.08469	2.42418	FISH	Microscopy	mRNA	FALSE	FISH Microscopy RNA	Microscopy RNA	5	Raw Data
122	Microscopy FISH TAMRA	3	Raw	n	0.237426	0.0557548	0.125917	0.348936	FISH	Microscopy	mRNA	FALSE	FISH Microscopy RNA	Microscopy RNA	5	Raw Data
123	Microscopy FISH TAMRA	3	RPU	A	2.75434	0.227932	2.29848	3.21021	FISH	Microscopy	mRNA	FALSE	FISH Microscopy RNA	Microscopy RNA	4	RPU-normalized Data
124	Microscopy FISH TAMRA	3	RPU	K	2.25558	0.0857162	2.08414	2.42701	FISH	Microscopy	mRNA	FALSE	FISH Microscopy RNA	Microscopy RNA	5	RPU-normalized Data
125	Microscopy FISH TAMRA	3	RPU	n	0.237877	0.0568756	0.124126	0.351628	FISH	Microscopy	mRNA	FALSE	FISH Microscopy RNA	Microscopy RNA	4	RPU-normalized Data
126	Microscopy FISH TAMRA	3	RPU	offset	0.0421165	0.0122519	0.0176128	0.0666203	FISH	Microscopy	mRNA	FALSE	FISH Microscopy RNA	Microscopy RNA	10	RPU-normalized Data
127	Microscopy FISH mRNA-counts	1	Raw	K	1.90042	0.0574984	1.78542	2.01542	FISH	Microscopy	mRNA	TRUE	FISH Microscopy RNA counts	Microscopy RNA counts	3	Raw Data
128	Microscopy FISH mRNA-counts	1	Raw	n	0.250973	0.0492775	0.152418	0.349528	FISH	Microscopy	mRNA	TRUE	FISH Microscopy RNA counts	Microscopy RNA counts	7	Raw Data
129	Microscopy FISH mRNA-counts	1	RPU	A	2.43561	0.135454	2.1647	2.70652	FISH	Microscopy	mRNA	TRUE	FISH Microscopy RNA counts	Microscopy RNA counts	6	RPU-normalized Data
130	Microscopy FISH mRNA-counts	1	RPU	K	1.90056	0.0579081	1.78475	2.01638	FISH	Microscopy	mRNA	TRUE	FISH Microscopy RNA counts	Microscopy RNA counts	3	RPU-normalized Data
131	Microscopy FISH mRNA-counts	1	RPU	n	0.254388	0.0484224	0.157544	0.351233	FISH	Microscopy	mRNA	TRUE	FISH Microscopy RNA counts	Microscopy RNA counts	7	RPU-normalized Data
132	Microscopy FISH mRNA-counts	1	RPU	offset	0.0129414	0.0126143	-0.0122871	0.0381699	FISH	Microscopy	mRNA	TRUE	FISH Microscopy RNA counts	Microscopy RNA counts	6	RPU-normalized Data
133	Microscopy FISH mRNA-counts	2	Raw	K	2.35123	0.0851926	2.18085	2.52162	FISH	Microscopy	mRNA	TRUE	FISH Microscopy RNA counts	Microscopy RNA counts	9	Raw Data
134	Microscopy FISH mRNA-counts	2	Raw	n	0.119807	0.037386	0.0450346	0.194579	FISH	Microscopy	mRNA	TRUE	FISH Microscopy RNA counts	Microscopy RNA counts	5	Raw Data
135	Microscopy FISH mRNA-counts	2	RPU	A	2.16605	0.226687	1.71268	2.61942	FISH	Microscopy	mRNA	TRUE	FISH Microscopy RNA counts	Microscopy RNA counts	1	RPU-normalized Data
136	Microscopy FISH mRNA-counts	2	RPU	K	2.37344	0.112251	2.14894	2.59794	FISH	Microscopy	mRNA	TRUE	FISH Microscopy RNA counts	Microscopy RNA counts	10	RPU-normalized Data
137	Microscopy FISH mRNA-counts	2	RPU	n	0.113275	0.0450491	0.0231765	0.203373	FISH	Microscopy	mRNA	TRUE	FISH Microscopy RNA counts	Microscopy RNA counts	5	RPU-normalized Data
138	Microscopy FISH mRNA-counts	2	RPU	offset	-0.00335226	0.00782193	-0.0189961	0.0122916	FISH	Microscopy	mRNA	TRUE	FISH Microscopy RNA counts	Microscopy RNA counts	7	RPU-normalized Data
139	Microscopy FISH mRNA-counts	3	Raw	K	2.23268	0.0618352	2.10901	2.35636	FISH	Microscopy	mRNA	TRUE	FISH Microscopy RNA counts	Microscopy RNA counts	2	Raw Data
140	Microscopy FISH mRNA-counts	3	Raw	n	0.256901	0.0418481	0.173204	0.340597	FISH	Microscopy	mRNA	TRUE	FISH Microscopy RNA counts	Microscopy RNA counts	6	Raw Data
141	Microscopy FISH mRNA-counts	3	RPU	A	2.81081	0.152371	2.50607	3.11555	FISH	Microscopy	mRNA	TRUE	FISH Microscopy RNA counts	Microscopy RNA counts	5	RPU-normalized Data
142	Microscopy FISH mRNA-counts	3	RPU	K	2.23299	0.0618274	2.10933	2.35664	FISH	Microscopy	mRNA	TRUE	FISH Microscopy RNA counts	Microscopy RNA counts	2	RPU-normalized Data
143	Microscopy FISH mRNA-counts	3	RPU	n	0.256738	0.0417747	0.173188	0.340287	FISH	Microscopy	mRNA	TRUE	FISH Microscopy RNA counts	Microscopy RNA counts	5	RPU-normalized Data
144	Microscopy FISH mRNA-counts	3	RPU	offset	0.0131505	0.00757329	-0.00199611	0.028297	FISH	Microscopy	mRNA	TRUE	FISH Microscopy RNA counts	Microscopy RNA counts	6	RPU-normalized Data
145	Flow HCR mRNA	1	Raw	K	1.85979	0.0397532	1.78028	1.93929	HCR	Flow	mRNA	FALSE	HCR Flow RNA	Flow RNA	2	Raw Data
146	Flow HCR mRNA	1	Raw	n	0.228394	0.0589415	0.110511	0.346277	HCR	Flow	mRNA	FALSE	HCR Flow RNA	Flow RNA	3	Raw Data
147	Flow HCR mRNA	1	RPU	A	2.061	0.109152	1.8427	2.2793	HCR	Flow	mRNA	FALSE	HCR Flow RNA	Flow RNA	3	RPU-normalized Data
148	Flow HCR mRNA	1	RPU	K	1.86815	0.0429249	1.7823	1.954	HCR	Flow	mRNA	FALSE	HCR Flow RNA	Flow RNA	2	RPU-normalized Data
149	Flow HCR mRNA	1	RPU	n	0.20854	0.0517682	0.105004	0.312077	HCR	Flow	mRNA	FALSE	HCR Flow RNA	Flow RNA	2	RPU-normalized Data
150	Flow HCR mRNA	1	RPU	offset	0.10503	0.0368782	0.0312735	0.178786	HCR	Flow	mRNA	FALSE	HCR Flow RNA	Flow RNA	12	RPU-normalized Data
151	Flow HCR mRNA	2	Raw	K	2.88395	0.498247	1.88746	3.88045	HCR	Flow	mRNA	FALSE	HCR Flow RNA	Flow RNA	12	Raw Data
152	Flow HCR mRNA	2	Raw	n	-0.102307	0.115631	-0.333568	0.128954	HCR	Flow	mRNA	FALSE	HCR Flow RNA	Flow RNA	1	Raw Data
153	Flow HCR mRNA	2	RPU	A	3.59915	1.49043	0.618283	6.58002	HCR	Flow	mRNA	FALSE	HCR Flow RNA	Flow RNA	11	RPU-normalized Data
154	Flow HCR mRNA	2	RPU	K	2.64378	0.416383	1.81102	3.47655	HCR	Flow	mRNA	FALSE	HCR Flow RNA	Flow RNA	12	RPU-normalized Data
155	Flow HCR mRNA	2	RPU	n	-0.0581354	0.125847	-0.309829	0.193558	HCR	Flow	mRNA	FALSE	HCR Flow RNA	Flow RNA	1	RPU-normalized Data
156	Flow HCR mRNA	2	RPU	offset	-0.0238387	0.0872698	-0.198378	0.150701	HCR	Flow	mRNA	FALSE	HCR Flow RNA	Flow RNA	4	RPU-normalized Data
157	Flow HCR mRNA	3	Raw	K	2.69861	0.287614	2.12338	3.27384	HCR	Flow	mRNA	FALSE	HCR Flow RNA	Flow RNA	11	Raw Data
158	Flow HCR mRNA	3	Raw	n	-0.0803769	0.0891161	-0.258609	0.0978553	HCR	Flow	mRNA	FALSE	HCR Flow RNA	Flow RNA	1	Raw Data
159	Flow HCR mRNA	3	RPU	A	NA	NA	NA	NA	HCR	Flow	mRNA	FALSE	HCR Flow RNA	Flow RNA	NA	RPU-normalized Data
160	Flow HCR mRNA	3	RPU	K	NA	NA	NA	NA	HCR	Flow	mRNA	FALSE	HCR Flow RNA	Flow RNA	NA	RPU-normalized Data
161	Flow HCR mRNA	3	RPU	n	NA	NA	NA	NA	HCR	Flow	mRNA	FALSE	HCR Flow RNA	Flow RNA	NA	RPU-normalized Data
162	Flow HCR mRNA	3	RPU	offset	NA	NA	NA	NA	HCR	Flow	mRNA	FALSE	HCR Flow RNA	Flow RNA	NA	RPU-normalized Data
163	Microscopy HCR Protein	1	Raw	K	2.09957	0.0319643	2.03564	2.1635	HCR	Microscopy	Protein	FALSE	HCR Microscopy Protein	Microscopy Protein	8	Raw Data
164	Microscopy HCR Protein	1	Raw	n	0.365356	0.0344109	0.296534	0.434177	HCR	Microscopy	Protein	FALSE	HCR Microscopy Protein	Microscopy Protein	11	Raw Data
165	Microscopy HCR Protein	1	RPU	A	2.81337	0.141414	2.53054	3.0962	HCR	Microscopy	Protein	FALSE	HCR Microscopy Protein	Microscopy Protein	8	RPU-normalized Data
166	Microscopy HCR Protein	1	RPU	K	2.09564	0.0359957	2.02365	2.16763	HCR	Microscopy	Protein	FALSE	HCR Microscopy Protein	Microscopy Protein	8	RPU-normalized Data
167	Microscopy HCR Protein	1	RPU	n	0.385186	0.0434193	0.298347	0.472024	HCR	Microscopy	Protein	FALSE	HCR Microscopy Protein	Microscopy Protein	11	RPU-normalized Data
168	Microscopy HCR Protein	1	RPU	offset	-0.0767745	0.0168168	-0.110408	-0.0431409	HCR	Microscopy	Protein	FALSE	HCR Microscopy Protein	Microscopy Protein	2	RPU-normalized Data
169	Microscopy HCR Protein	2	Raw	K	2.24937	0.0402202	2.16893	2.32981	HCR	Microscopy	Protein	FALSE	HCR Microscopy Protein	Microscopy Protein	6	Raw Data
170	Microscopy HCR Protein	2	Raw	n	0.218286	0.0243727	0.169541	0.267032	HCR	Microscopy	Protein	FALSE	HCR Microscopy Protein	Microscopy Protein	6	Raw Data
171	Microscopy HCR Protein	2	RPU	A	3.32826	0.12608	3.0761	3.58042	HCR	Microscopy	Protein	FALSE	HCR Microscopy Protein	Microscopy Protein	10	RPU-normalized Data
172	Microscopy HCR Protein	2	RPU	K	2.25672	0.0373878	2.18194	2.3315	HCR	Microscopy	Protein	FALSE	HCR Microscopy Protein	Microscopy Protein	6	RPU-normalized Data
173	Microscopy HCR Protein	2	RPU	n	0.213104	0.0237347	0.165635	0.260574	HCR	Microscopy	Protein	FALSE	HCR Microscopy Protein	Microscopy Protein	7	RPU-normalized Data
174	Microscopy HCR Protein	2	RPU	offset	0.034346	0.00783889	0.0186683	0.0500238	HCR	Microscopy	Protein	FALSE	HCR Microscopy Protein	Microscopy Protein	12	RPU-normalized Data
175	Microscopy HCR Protein	3	Raw	K	2.35224	0.0378869	2.27647	2.42802	HCR	Microscopy	Protein	FALSE	HCR Microscopy Protein	Microscopy Protein	9	Raw Data
176	Microscopy HCR Protein	3	Raw	n	0.258063	0.0261363	0.20579	0.310335	HCR	Microscopy	Protein	FALSE	HCR Microscopy Protein	Microscopy Protein	7	Raw Data
177	Microscopy HCR Protein	3	RPU	A	3.79896	0.15903	3.4809	4.11702	HCR	Microscopy	Protein	FALSE	HCR Microscopy Protein	Microscopy Protein	10	RPU-normalized Data
178	Microscopy HCR Protein	3	RPU	K	2.34814	0.0374008	2.27333	2.42294	HCR	Microscopy	Protein	FALSE	HCR Microscopy Protein	Microscopy Protein	9	RPU-normalized Data
179	Microscopy HCR Protein	3	RPU	n	0.258531	0.0266413	0.205249	0.311814	HCR	Microscopy	Protein	FALSE	HCR Microscopy Protein	Microscopy Protein	6	RPU-normalized Data
180	Microscopy HCR Protein	3	RPU	offset	0.0347839	0.00911554	0.0165528	0.053015	HCR	Microscopy	Protein	FALSE	HCR Microscopy Protein	Microscopy Protein	9	RPU-normalized Data
181	Microscopy HCR TAMRA	1	Raw	K	1.95523	0.0778313	1.79957	2.11089	HCR	Microscopy	mRNA	FALSE	HCR Microscopy RNA	Microscopy RNA	6	Raw Data
182	Microscopy HCR TAMRA	1	Raw	n	0.258744	0.0931508	0.0724424	0.445046	HCR	Microscopy	mRNA	FALSE	HCR Microscopy RNA	Microscopy RNA	8	Raw Data
183	Microscopy HCR TAMRA	1	RPU	A	1.99008	0.19977	1.59054	2.38962	HCR	Microscopy	mRNA	FALSE	HCR Microscopy RNA	Microscopy RNA	2	RPU-normalized Data
184	Microscopy HCR TAMRA	1	RPU	K	1.97133	0.0721247	1.82708	2.11558	HCR	Microscopy	mRNA	FALSE	HCR Microscopy RNA	Microscopy RNA	6	RPU-normalized Data
185	Microscopy HCR TAMRA	1	RPU	n	0.267626	0.0800305	0.107565	0.427687	HCR	Microscopy	mRNA	FALSE	HCR Microscopy RNA	Microscopy RNA	8	RPU-normalized Data
186	Microscopy HCR TAMRA	1	RPU	offset	-0.103322	0.0377622	-0.178847	-0.0277978	HCR	Microscopy	mRNA	FALSE	HCR Microscopy RNA	Microscopy RNA	1	RPU-normalized Data
187	Microscopy HCR TAMRA	2	Raw	K	2.41754	0.304572	1.80839	3.02668	HCR	Microscopy	mRNA	FALSE	HCR Microscopy RNA	Microscopy RNA	11	Raw Data
188	Microscopy HCR TAMRA	2	Raw	n	0.0272601	0.117378	-0.207496	0.262016	HCR	Microscopy	mRNA	FALSE	HCR Microscopy RNA	Microscopy RNA	2	Raw Data
189	Microscopy HCR TAMRA	2	RPU	A	2.65927	0.892023	0.87522	4.44331	HCR	Microscopy	mRNA	FALSE	HCR Microscopy RNA	Microscopy RNA	3	RPU-normalized Data
190	Microscopy HCR TAMRA	2	RPU	K	2.43715	0.32885	1.77945	3.09485	HCR	Microscopy	mRNA	FALSE	HCR Microscopy RNA	Microscopy RNA	11	RPU-normalized Data
191	Microscopy HCR TAMRA	2	RPU	n	0.0213051	0.118553	-0.215801	0.258411	HCR	Microscopy	mRNA	FALSE	HCR Microscopy RNA	Microscopy RNA	2	RPU-normalized Data
192	Microscopy HCR TAMRA	2	RPU	offset	-0.0929009	0.0479623	-0.188825	0.00302368	HCR	Microscopy	mRNA	FALSE	HCR Microscopy RNA	Microscopy RNA	2	RPU-normalized Data
193	Microscopy HCR TAMRA	3	Raw	K	2.86098	0.49187	1.87724	3.84472	HCR	Microscopy	mRNA	FALSE	HCR Microscopy RNA	Microscopy RNA	12	Raw Data
194	Microscopy HCR TAMRA	3	Raw	n	-0.00751716	0.117836	-0.243189	0.228155	HCR	Microscopy	mRNA	FALSE	HCR Microscopy RNA	Microscopy RNA	3	Raw Data
195	Microscopy HCR TAMRA	3	RPU	A	2.86138	1.44454	-0.0277103	5.75046	HCR	Microscopy	mRNA	FALSE	HCR Microscopy RNA	Microscopy RNA	6	RPU-normalized Data
196	Microscopy HCR TAMRA	3	RPU	K	2.79863	0.428703	1.94122	3.65603	HCR	Microscopy	mRNA	FALSE	HCR Microscopy RNA	Microscopy RNA	11	RPU-normalized Data
197	Microscopy HCR TAMRA	3	RPU	n	0.0141848	0.117531	-0.220876	0.249246	HCR	Microscopy	mRNA	FALSE	HCR Microscopy RNA	Microscopy RNA	2	RPU-normalized Data
198	Microscopy HCR TAMRA	3	RPU	offset	0.017858	0.0357216	-0.0535853	0.0893013	HCR	Microscopy	mRNA	FALSE	HCR Microscopy RNA	Microscopy RNA	7	RPU-normalized Data
199	Microscopy HCR mRNA-counts	1	Raw	K	1.93444	0.0678276	1.79878	2.07009	HCR	Microscopy	mRNA	TRUE	HCR Microscopy RNA counts	Microscopy RNA counts	5	Raw Data
200	Microscopy HCR mRNA-counts	1	Raw	n	0.196263	0.0562173	0.0838288	0.308698	HCR	Microscopy	mRNA	TRUE	HCR Microscopy RNA counts	Microscopy RNA counts	1	Raw Data
201	Microscopy HCR mRNA-counts	1	RPU	A	2.17549	0.166317	1.84285	2.50812	HCR	Microscopy	mRNA	TRUE	HCR Microscopy RNA counts	Microscopy RNA counts	4	RPU-normalized Data
202	Microscopy HCR mRNA-counts	1	RPU	K	1.92817	0.0718776	1.78442	2.07193	HCR	Microscopy	mRNA	TRUE	HCR Microscopy RNA counts	Microscopy RNA counts	4	RPU-normalized Data
203	Microscopy HCR mRNA-counts	1	RPU	n	0.194641	0.0526238	0.0893938	0.299889	HCR	Microscopy	mRNA	TRUE	HCR Microscopy RNA counts	Microscopy RNA counts	1	RPU-normalized Data
204	Microscopy HCR mRNA-counts	1	RPU	offset	-0.0629329	0.0148274	-0.0925877	-0.033278	HCR	Microscopy	mRNA	TRUE	HCR Microscopy RNA counts	Microscopy RNA counts	3	RPU-normalized Data
205	Microscopy HCR mRNA-counts	2	Raw	K	2.28426	0.344998	1.59427	2.97426	HCR	Microscopy	mRNA	TRUE	HCR Microscopy RNA counts	Microscopy RNA counts	7	Raw Data
206	Microscopy HCR mRNA-counts	2	Raw	n	0.244614	0.233292	-0.221969	0.711198	HCR	Microscopy	mRNA	TRUE	HCR Microscopy RNA counts	Microscopy RNA counts	8	Raw Data
207	Microscopy HCR mRNA-counts	2	RPU	A	2.7422	0.759776	1.22264	4.26175	HCR	Microscopy	mRNA	TRUE	HCR Microscopy RNA counts	Microscopy RNA counts	4	RPU-normalized Data
208	Microscopy HCR mRNA-counts	2	RPU	K	2.32617	0.270581	1.78501	2.86733	HCR	Microscopy	mRNA	TRUE	HCR Microscopy RNA counts	Microscopy RNA counts	8	RPU-normalized Data
209	Microscopy HCR mRNA-counts	2	RPU	n	0.195411	0.154056	-0.112701	0.503523	HCR	Microscopy	mRNA	TRUE	HCR Microscopy RNA counts	Microscopy RNA counts	6	RPU-normalized Data
210	Microscopy HCR mRNA-counts	2	RPU	offset	-0.118234	0.0381804	-0.194595	-0.0418729	HCR	Microscopy	mRNA	TRUE	HCR Microscopy RNA counts	Microscopy RNA counts	1	RPU-normalized Data
211	Microscopy HCR mRNA-counts	3	Raw	K	2.66235	0.302199	2.05795	3.26675	HCR	Microscopy	mRNA	TRUE	HCR Microscopy RNA counts	Microscopy RNA counts	10	Raw Data
212	Microscopy HCR mRNA-counts	3	Raw	n	-0.0311271	0.0810575	-0.193242	0.130988	HCR	Microscopy	mRNA	TRUE	HCR Microscopy RNA counts	Microscopy RNA counts	2	Raw Data
213	Microscopy HCR mRNA-counts	3	RPU	A	2.57994	0.737792	1.10436	4.05553	HCR	Microscopy	mRNA	TRUE	HCR Microscopy RNA counts	Microscopy RNA counts	2	RPU-normalized Data
214	Microscopy HCR mRNA-counts	3	RPU	K	2.60999	0.283889	2.04221	3.17777	HCR	Microscopy	mRNA	TRUE	HCR Microscopy RNA counts	Microscopy RNA counts	10	RPU-normalized Data
215	Microscopy HCR mRNA-counts	3	RPU	n	-0.0135483	0.0829952	-0.179539	0.152442	HCR	Microscopy	mRNA	TRUE	HCR Microscopy RNA counts	Microscopy RNA counts	1	RPU-normalized Data
216	Microscopy HCR mRNA-counts	3	RPU	offset	-0.0374337	0.0259027	-0.0892391	0.0143718	HCR	Microscopy	mRNA	TRUE	HCR Microscopy RNA counts	Microscopy RNA counts	1	RPU-normalized Data

## Sheet: Hybridization Efficiency
	sample	rep	parm	log_ratio	sd	IPTG
1	1818	1	Mean	-0.0257212	0.374086	0
2	1818.5	1	Mean	1.0174	0.078276	5
3	1818.5	1	(Fano - 1)	3.73225	0.983947	5
4	1818.1	1	Mean	0.705831	0.0703637	10
5	1818.1	1	(Fano - 1)	3.50416	0.865494	10
6	1818.2	1	Mean	0.928802	0.0602872	20
7	1818.2	1	(Fano - 1)	1.11782	0.527341	20
8	1818.4	1	Mean	1.029	0.092612	40
9	1818.4	1	(Fano - 1)	1.95365	0.113845	40
10	1818.1	1	Mean	1.32749	0.0707687	100
11	1818.1	1	(Fano - 1)	2.12322	0.18459	100
12	1818.4	1	Mean	1.07772	0.0684235	400
13	1818.4	1	(Fano - 1)	1.49085	0.172912	400
14	1818.1	1	Mean	1.24063	0.0676681	1000
15	1818.1	1	(Fano - 1)	1.83326	0.133974	1000
16	1818	2	Mean	-1.99544	0.0495917	0
17	1818	2	(Fano - 1)	-0.93894	0.755836	0
18	1818.5	2	Mean	0.0275108	0.0659442	5
19	1818.5	2	(Fano - 1)	1.23671	0.488203	5
20	1818.1	2	Mean	1.19426	0.0666012	10
21	1818.1	2	(Fano - 1)	0.988296	0.281917	10
22	1818.2	2	Mean	0.710382	0.0731761	20
23	1818.2	2	(Fano - 1)	-0.344228	0.486892	20
24	1818.4	2	Mean	0.619017	0.0645239	40
25	1818.4	2	(Fano - 1)	0.960051	0.407601	40
26	1818.1	2	Mean	1.11859	0.0543326	100
27	1818.1	2	(Fano - 1)	1.39717	0.284101	100
28	1818.4	2	Mean	0.943837	0.0752549	400
29	1818.4	2	(Fano - 1)	1.73968	0.161356	400
30	1818.1	2	Mean	0.859864	0.0433588	1000
31	1818.1	2	(Fano - 1)	1.45239	0.148044	1000
32	1818	3	Mean	-3.70595	0.791946	0
33	1818.5	3	Mean	0.984634	0.0573178	5
34	1818.5	3	(Fano - 1)	0.462641	0.73171	5
35	1818.1	3	Mean	0.181053	0.0655382	10
36	1818.1	3	(Fano - 1)	0.0992166	0.458993	10
37	1818.2	3	Mean	0.291523	0.0551017	20
38	1818.2	3	(Fano - 1)	1.26521	0.42072	20
39	1818.4	3	Mean	0.612477	0.0665288	40
40	1818.4	3	(Fano - 1)	1.23978	0.243249	40
41	1818.1	3	Mean	1.25449	0.0717005	100
42	1818.1	3	(Fano - 1)	1.9154	0.183529	100
43	1818.4	3	Mean	1.19845	0.0424108	400
44	1818.4	3	(Fano - 1)	0.946555	0.226556	400
45	1818.1	3	Mean	1.03175	0.0246747	1000
46	1818.1	3	(Fano - 1)	0.419106	0.144225	1000
